# Supplementary material for: Genome-wide association studies from spoken phenotypic descriptions: a proof of concept from maize field studies
Source: G3 (Bethesda). 2024 Aug 5;14(9):jkae161. doi: 10.1093/g3journal/jkae161 (PMC11373645; doi:10.1093/g3journal/jkae161)
Supplement: jkae161_Supplementary_Data [file jkae161_supplementary_data.zip]

Archive with 13 entries (13 files):
- Supplemental_Figure_1_G3-2024-405122.pdf
- Supplemental_Figure_2_G3-2024-405122.pdf
- Supplemental_Figure_3_G3-2024-405122.pdf
- Supplemental_Figure_4_G3-2024-405122.pdf
- Supplemental_Figure_5_G3-2024-405122.pdf
- Supplemental_Figure_6_G3-2024-405122.pdf
- Supplemental_Figure_7_G3-2024-405122.pdf
- Supplemental_Figure_8_G3-2024-405122.pdf
- Supplemental_Table_1_G3-2024-405122.xlsx
- Supplemental_Table_2_G3-2024-405122.xlsx
- Supplemental_Table_3_G3-2024-405122.xlsx
- Supplemental_Table_4_G3-2024-405122.xlsx
- Supplemental_Table_5_G3-2024-405122.xlsx
