# Supplementary material for: Genome-wide association studies from spoken phenotypic descriptions: a proof of concept from maize field studies
Source: G3 (Bethesda). 2024 Aug 5;14(9):jkae161. doi: 10.1093/g3journal/jkae161 (PMC11373645; doi:10.1093/g3journal/jkae161)
Supplement: jkae161_Supplementary_Data [file jkae161_supplementary_data.zip › Supplemental_Table_3_G3-2024-405122.xlsx]

## Sheet: Measured_Mural_SNP_BLUE
SNP	Chromosome	Position
1-2966230	1	3068179
2-29740328	2	30546463
2-209605609	2	215780103
3-20251753	3	19653653
3-55664934	3	55581328
3-155840747	3	157380511
3-165214259	3	167818490
3-219332687	3	222915976
4-103462142	4	101058339
4-134933125	4	138135057
5-1466976	5	1508945
5-105654577	5	108221683
5-183177622	5	187787777
5-213270911	5	219056279
6-84843951	6	87801332
8-665419	8	801635
8-166610973	8	172301785
9-4307818	9	3895683
9-154188566	9	157067037
10-8385810	10	8311159
10-132549567	10	133752375

## Sheet: Measured_Mural_Gene_BLUE
Plant_Height_Measured_BLUEs_Mural_FarmCPU	Plant_Height_Measured_BLUEs_Mural_FarmCPU_overlap
Zm00001d040641	Zm00001d008200
Zm00001d027320	Zm00001d018356
Zm00001d001753	Zm00001d042445
Zm00001d044235	Zm00001d039935
Zm00001d008191	Zm00001d008201
Zm00001d027329	Zm00001d006756
Zm00001d006750	Zm00001d012877
Zm00001d008193	Zm00001d042245
Zm00001d017172	Zm00001d012867
Zm00001d018340	Zm00001d042248
Zm00001d012308	Zm00001d012880
Zm00001d048469	Zm00001d042247
Zm00001d025926	Zm00001d017167
Zm00001d012329	Zm00001d027332
Zm00001d036420	Zm00001d023518
Zm00001d040644	Zm00001d012875
Zm00001d048481	Zm00001d042250
Zm00001d023517
Zm00001d044259
Zm00001d042443
Zm00001d042446
Zm00001d025930
Zm00001d012890
Zm00001d048489
Zm00001d048492
Zm00001d003052
Zm00001d023510
Zm00001d012872
Zm00001d048471
Zm00001d025916
Zm00001d012881
Zm00001d039919
Zm00001d048484
Zm00001d027050
Zm00001d012328
Zm00001d027339
Zm00001d050565
Zm00001d003058
Zm00001d040643
Zm00001d050567
Zm00001d017165
Zm00001d012879
Zm00001d027334
Zm00001d012883
Zm00001d048491
Zm00001d012897
Zm00001d042445
Zm00001d008186
Zm00001d025931
Zm00001d006737
Zm00001d036422
Zm00001d044237
Zm00001d025923
Zm00001d012304
Zm00001d039932
Zm00001d042250
Zm00001d003059
Zm00001d018349
Zm00001d027313
Zm00001d027316
Zm00001d027317
Zm00001d018345
Zm00001d027321
Zm00001d042248
Zm00001d018346
Zm00001d044825
Zm00001d012898
Zm00001d006745
Zm00001d018347
Zm00001d012311
Zm00001d025921
Zm00001d008188
Zm00001d042243
Zm00001d018342
Zm00001d042252
Zm00001d012892
Zm00001d044245
Zm00001d008196
Zm00001d048468
Zm00001d012875
Zm00001d027322
Zm00001d006758
Zm00001d018348
Zm00001d017171
Zm00001d012323
Zm00001d048499
Zm00001d012859
Zm00001d040632
Zm00001d027330
Zm00001d012889
Zm00001d012325
Zm00001d048497
Zm00001d044822
Zm00001d000484
Zm00001d025918
Zm00001d051043
Zm00001d017174
Zm00001d018367
Zm00001d044818
Zm00001d048472
Zm00001d003050
Zm00001d025920
Zm00001d048493
Zm00001d039929
Zm00001d012297
Zm00001d006739
Zm00001d027337
Zm00001d017176
Zm00001d018362
Zm00001d039934
Zm00001d008199
Zm00001d044819
Zm00001d044240
Zm00001d044247
Zm00001d048480
Zm00001d048477
Zm00001d018368
Zm00001d006738
Zm00001d006734
Zm00001d008187
Zm00001d048463
Zm00001d044246
Zm00001d027323
Zm00001d012296
Zm00001d044260
Zm00001d025910
Zm00001d042441
Zm00001d027335
Zm00001d044251
Zm00001d025927
Zm00001d042256
Zm00001d040638
Zm00001d012902
Zm00001d018350
Zm00001d048467
Zm00001d012312
Zm00001d008205
Zm00001d012871
Zm00001d042259
Zm00001d012321
Zm00001d018358
Zm00001d042241
Zm00001d042244
Zm00001d048496
Zm00001d027226
Zm00001d018364
Zm00001d048482
Zm00001d044255
Zm00001d027314
Zm00001d003046
Zm00001d003051
Zm00001d051041
Zm00001d023512
Zm00001d027325
Zm00001d027318
Zm00001d012316
Zm00001d003053
Zm00001d048475
Zm00001d042246
Zm00001d048486
Zm00001d050569
Zm00001d012868
Zm00001d008201
Zm00001d044827
Zm00001d012860
Zm00001d012863
Zm00001d003049
Zm00001d039933
Zm00001d012893
Zm00001d040634
Zm00001d012300
Zm00001d015695
Zm00001d027340
Zm00001d023511
Zm00001d006744
Zm00001d018359
Zm00001d025908
Zm00001d048476
Zm00001d027342
Zm00001d042251
Zm00001d015693
Zm00001d025922
Zm00001d012880
Zm00001d040635
Zm00001d040637
Zm00001d018361
Zm00001d036423
Zm00001d006749
Zm00001d027312
Zm00001d048487
Zm00001d003048
Zm00001d051038
Zm00001d008200
Zm00001d012866
Zm00001d048494
Zm00001d017175
Zm00001d012331
Zm00001d039921
Zm00001d044243
Zm00001d012870
Zm00001d023177
Zm00001d017173
Zm00001d017169
Zm00001d008198
Zm00001d008144
Zm00001d023513
Zm00001d039931
Zm00001d006755
Zm00001d040639
Zm00001d006748
Zm00001d000485
Zm00001d048490
Zm00001d012885
Zm00001d018356
Zm00001d027338
Zm00001d048474
Zm00001d012306
Zm00001d006757
Zm00001d012864
Zm00001d001493
Zm00001d008145
Zm00001d006752
Zm00001d012317
Zm00001d048466
Zm00001d051036
Zm00001d036418
Zm00001d000792
Zm00001d042444
Zm00001d044254
Zm00001d006754
Zm00001d036417
Zm00001d025928
Zm00001d040636
Zm00001d012891
Zm00001d012314
Zm00001d042447
Zm00001d018365
Zm00001d042255
Zm00001d012326
Zm00001d017167
Zm00001d003057
Zm00001d048470
Zm00001d008184
Zm00001d012894
Zm00001d042234
Zm00001d042450
Zm00001d006756
Zm00001d025911
Zm00001d008192
Zm00001d042242
Zm00001d018355
Zm00001d006746
Zm00001d027326
Zm00001d039927
Zm00001d039930
Zm00001d048479
Zm00001d008182
Zm00001d025919
Zm00001d012332
Zm00001d044821
Zm00001d044244
Zm00001d042258
Zm00001d015692
Zm00001d006741
Zm00001d044242
Zm00001d017166
Zm00001d012867
Zm00001d003060
Zm00001d006751
Zm00001d042257
Zm00001d044253
Zm00001d027319
Zm00001d018339
Zm00001d036426
Zm00001d008194
Zm00001d012895
Zm00001d003047
Zm00001d012876
Zm00001d012318
Zm00001d039924
Zm00001d039918
Zm00001d042245
Zm00001d048473
Zm00001d048462
Zm00001d044816
Zm00001d018343
Zm00001d050568
Zm00001d042254
Zm00001d039925
Zm00001d012307
Zm00001d044820
Zm00001d012299
Zm00001d036425
Zm00001d008195
Zm00001d048495
Zm00001d044824
Zm00001d012292
Zm00001d012322
Zm00001d012293
Zm00001d018366
Zm00001d018360
Zm00001d012313
Zm00001d048483
Zm00001d008203
Zm00001d042442
Zm00001d017170
Zm00001d006743
Zm00001d012315
Zm00001d006753
Zm00001d044250
Zm00001d001621
Zm00001d012330
Zm00001d006736
Zm00001d018351
Zm00001d012310
Zm00001d023515
Zm00001d051033
Zm00001d039923
Zm00001d048478
Zm00001d044239
Zm00001d042247
Zm00001d027315
Zm00001d001752
Zm00001d042237
Zm00001d012294
Zm00001d025924
Zm00001d023514
Zm00001d012874
Zm00001d039935
Zm00001d039920
Zm00001d012884
Zm00001d018352
Zm00001d039922
Zm00001d042253
Zm00001d006742
Zm00001d025917
Zm00001d012869
Zm00001d027324
Zm00001d027327
Zm00001d008181
Zm00001d025913
Zm00001d018344
Zm00001d051040
Zm00001d025929
Zm00001d042448
Zm00001d008178
Zm00001d018338
Zm00001d025915
Zm00001d027332
Zm00001d012888
Zm00001d012862
Zm00001d025914
Zm00001d012882
Zm00001d012877
Zm00001d017168
Zm00001d008190
Zm00001d051039
Zm00001d018363
Zm00001d012327
Zm00001d039926
Zm00001d044823
Zm00001d001494
Zm00001d025912
Zm00001d008185
Zm00001d018341
Zm00001d012886
Zm00001d012865
Zm00001d008189
Zm00001d006735
Zm00001d012302
Zm00001d023516
Zm00001d042449
Zm00001d012873
Zm00001d040633
Zm00001d051042
Zm00001d012301
Zm00001d012861
Zm00001d012887
Zm00001d027333
Zm00001d050563
Zm00001d008179
Zm00001d012295
Zm00001d039928
Zm00001d027341
Zm00001d017177
Zm00001d048461
Zm00001d023518
Zm00001d044241
Zm00001d036427
Zm00001d042239
Zm00001d012896
Zm00001d012320

## Sheet: Measured_Mural_GO_BLUE
GENEID	GOID	TERM
Zm00001d003046	GO:0005618	cell wall
Zm00001d003046	GO:0005975	carbohydrate metabolic process
Zm00001d003046	GO:0006950	response to stress
Zm00001d003046	GO:0009507	chloroplast
Zm00001d003046	GO:0009809	lignin biosynthetic process
Zm00001d003046	GO:0016021	NA
Zm00001d003046	GO:0030599	pectinesterase activity
Zm00001d003046	GO:0042545	cell wall modification
Zm00001d003046	GO:0045330	aspartyl esterase activity
Zm00001d003046	GO:0047782	coniferin beta-glucosidase activity
Zm00001d003046	GO:0048046	apoplast
Zm00001d003046	GO:0051704	NA
Zm00001d003046	GO:0065007	biological regulation
Zm00001d003046	GO:1901657	glycosyl compound metabolic process
Zm00001d003047	GO:0003723	RNA binding
Zm00001d003047	GO:0004519	endonuclease activity
Zm00001d003047	GO:0005739	mitochondrion
Zm00001d003047	GO:0008270	zinc ion binding
Zm00001d003047	GO:0009451	RNA modification
Zm00001d003047	GO:0090305	nucleic acid phosphodiester bond hydrolysis
Zm00001d003048	GO:0000165	MAPK cascade
Zm00001d003048	GO:0002831	regulation of response to biotic stimulus
Zm00001d003048	GO:0005886	plasma membrane
Zm00001d003048	GO:0006499	N-terminal protein myristoylation
Zm00001d003048	GO:0006612	protein targeting to membrane
Zm00001d003048	GO:0009581	detection of external stimulus
Zm00001d003048	GO:0009626	plant-type hypersensitive response
Zm00001d003048	GO:0009697	salicylic acid biosynthetic process
Zm00001d003048	GO:0009743	response to carbohydrate
Zm00001d003048	GO:0009816	NA
Zm00001d003048	GO:0009862	systemic acquired resistance, salicylic acid mediated signaling pathway
Zm00001d003048	GO:0009867	jasmonic acid mediated signaling pathway
Zm00001d003048	GO:0009963	positive regulation of flavonoid biosynthetic process
Zm00001d003048	GO:0010200	response to chitin
Zm00001d003048	GO:0010310	regulation of hydrogen peroxide metabolic process
Zm00001d003048	GO:0010363	regulation of plant-type hypersensitive response
Zm00001d003048	GO:0016021	NA
Zm00001d003048	GO:0016045	detection of bacterium
Zm00001d003048	GO:0031348	negative regulation of defense response
Zm00001d003048	GO:0043069	negative regulation of programmed cell death
Zm00001d003048	GO:0043531	ADP binding
Zm00001d003048	GO:0043900	NA
Zm00001d003048	GO:0050832	defense response to fungus
Zm00001d003048	GO:0051704	NA
Zm00001d003048	GO:1900378	positive regulation of secondary metabolite biosynthetic process
Zm00001d003048	GO:2000762	regulation of phenylpropanoid metabolic process
Zm00001d003049	GO:0004674	protein serine/threonine kinase activity
Zm00001d003049	GO:0004712	protein serine/threonine/tyrosine kinase activity
Zm00001d003049	GO:0005524	ATP binding
Zm00001d003049	GO:0005634	nucleus
Zm00001d003049	GO:0006897	endocytosis
Zm00001d003049	GO:0008360	regulation of cell shape
Zm00001d003049	GO:0009506	plasmodesma
Zm00001d003049	GO:0009741	response to brassinosteroid
Zm00001d003049	GO:0009744	response to sucrose
Zm00001d003049	GO:0009749	response to glucose
Zm00001d003049	GO:0009750	response to fructose
Zm00001d003049	GO:0009826	unidimensional cell growth
Zm00001d003049	GO:0009850	auxin metabolic process
Zm00001d003049	GO:0012505	endomembrane system
Zm00001d003049	GO:0016055	Wnt signaling pathway
Zm00001d003049	GO:0018105	peptidyl-serine phosphorylation
Zm00001d003049	GO:0042732	D-xylose metabolic process
Zm00001d003049	GO:0043234	NA
Zm00001d003049	GO:0043687	post-translational protein modification
Zm00001d003049	GO:0046777	protein autophosphorylation
Zm00001d003049	GO:0048364	root development
Zm00001d003049	GO:0048513	animal organ development
Zm00001d003049	GO:0048646	anatomical structure formation involved in morphogenesis
Zm00001d003049	GO:0055028	cortical microtubule
Zm00001d003049	GO:0097305	response to alcohol
Zm00001d003050	GO:0003723	RNA binding
Zm00001d003050	GO:0004519	endonuclease activity
Zm00001d003050	GO:0005739	mitochondrion
Zm00001d003050	GO:0008270	zinc ion binding
Zm00001d003050	GO:0009451	RNA modification
Zm00001d003050	GO:0009507	chloroplast
Zm00001d003050	GO:0010087	phloem or xylem histogenesis
Zm00001d003050	GO:0010305	leaf vascular tissue pattern formation
Zm00001d003050	GO:0010588	cotyledon vascular tissue pattern formation
Zm00001d003050	GO:0048513	animal organ development
Zm00001d003050	GO:0090305	nucleic acid phosphodiester bond hydrolysis
Zm00001d003051	GO:0005829	cytosol
Zm00001d003051	GO:0006520	amino acid metabolic process
Zm00001d003051	GO:0006629	lipid metabolic process
Zm00001d003051	GO:0009143	nucleoside triphosphate catabolic process
Zm00001d003051	GO:0009308	amine metabolic process
Zm00001d003051	GO:0031323	regulation of cellular metabolic process
Zm00001d003051	GO:0032556	pyrimidine deoxyribonucleotide binding
Zm00001d003051	GO:0042180	cellular ketone metabolic process
Zm00001d003051	GO:0044249	cellular biosynthetic process
Zm00001d003051	GO:0044260	cellular macromolecule metabolic process
Zm00001d003051	GO:0047429	nucleoside triphosphate diphosphatase activity
Zm00001d003051	GO:0048646	anatomical structure formation involved in morphogenesis
Zm00001d003051	GO:0051289	protein homotetramerization
Zm00001d003052	GO:0003677	DNA binding
Zm00001d003052	GO:0003700	DNA-binding transcription factor activity
Zm00001d003052	GO:0005634	nucleus
Zm00001d003052	GO:0006351	DNA-templated transcription
Zm00001d003052	GO:0006355	regulation of DNA-templated transcription
Zm00001d003052	GO:0042221	response to chemical
Zm00001d003052	GO:0048513	animal organ development
Zm00001d003053	GO:0005488	binding
Zm00001d003053	GO:0005829	cytosol
Zm00001d003053	GO:0006520	amino acid metabolic process
Zm00001d003053	GO:0006950	response to stress
Zm00001d003053	GO:0016021	NA
Zm00001d003053	GO:0016829	lyase activity
Zm00001d003053	GO:0019538	protein metabolic process
Zm00001d003053	GO:0032501	multicellular organismal process
Zm00001d003053	GO:0048518	positive regulation of biological process
Zm00001d003053	GO:0048583	regulation of response to stimulus
Zm00001d003053	GO:0048856	anatomical structure development
Zm00001d003057	GO:0003677	DNA binding
Zm00001d003057	GO:0005634	nucleus
Zm00001d003057	GO:0006355	regulation of DNA-templated transcription
Zm00001d003057	GO:0009299	mRNA transcription
Zm00001d003057	GO:0009416	response to light stimulus
Zm00001d003057	GO:0009855	determination of bilateral symmetry
Zm00001d003057	GO:0009886	post-embryonic animal morphogenesis
Zm00001d003057	GO:0009944	polarity specification of adaxial/abaxial axis
Zm00001d003057	GO:0010014	meristem initiation
Zm00001d003057	GO:0010075	regulation of meristem growth
Zm00001d003057	GO:0016853	isomerase activity
Zm00001d003057	GO:0048438	floral whorl development
Zm00001d003057	GO:0048439	flower morphogenesis
Zm00001d003057	GO:0048513	animal organ development
Zm00001d003057	GO:0048646	anatomical structure formation involved in morphogenesis
Zm00001d003057	GO:2000026	regulation of multicellular organismal development
Zm00001d003058	GO:0005829	cytosol
Zm00001d003058	GO:0006545	glycine biosynthetic process
Zm00001d003058	GO:0006567	threonine catabolic process
Zm00001d003058	GO:0008732	L-allo-threonine aldolase activity
Zm00001d003058	GO:0009309	amine biosynthetic process
Zm00001d003058	GO:0016020	membrane
Zm00001d003058	GO:0030170	pyridoxal phosphate binding
Zm00001d003058	GO:0042180	cellular ketone metabolic process
Zm00001d003058	GO:0044106	NA
Zm00001d003059	GO:0004793	threonine aldolase activity
Zm00001d003059	GO:0005829	cytosol
Zm00001d003059	GO:0008652	amino acid biosynthetic process
Zm00001d003059	GO:0009069	serine family amino acid metabolic process
Zm00001d003059	GO:0009309	amine biosynthetic process
Zm00001d003059	GO:0016020	membrane
Zm00001d003059	GO:0030170	pyridoxal phosphate binding
Zm00001d003059	GO:0042180	cellular ketone metabolic process
Zm00001d003059	GO:0044106	NA
Zm00001d003059	GO:0044248	cellular catabolic process
Zm00001d003060	GO:0006139	nucleobase-containing compound metabolic process
Zm00001d003060	GO:0006887	exocytosis
Zm00001d003060	GO:0016021	NA
Zm00001d003060	GO:0016491	oxidoreductase activity
Zm00001d003060	GO:0031323	regulation of cellular metabolic process
Zm00001d003060	GO:0034645	cellular macromolecule biosynthetic process
Zm00001d003060	GO:0046872	metal ion binding
Zm00001d003060	GO:0050896	response to stimulus
Zm00001d003060	GO:0055114	NA
Zm00001d003060	GO:0060255	regulation of macromolecule metabolic process
Zm00001d003060	GO:0080090	regulation of primary metabolic process
Zm00001d006734	GO:0005488	binding
Zm00001d006734	GO:0044237	cellular metabolic process
Zm00001d006735	GO:0003676	nucleic acid binding
Zm00001d006735	GO:0005634	nucleus
Zm00001d006735	GO:0006357	regulation of transcription by RNA polymerase II
Zm00001d006735	GO:0006366	transcription by RNA polymerase II
Zm00001d006735	GO:0008270	zinc ion binding
Zm00001d006735	GO:0010200	response to chitin
Zm00001d006735	GO:0048513	animal organ development
Zm00001d006735	GO:0048518	positive regulation of biological process
Zm00001d006735	GO:0048523	negative regulation of cellular process
Zm00001d006736	GO:0003676	nucleic acid binding
Zm00001d006736	GO:0005634	nucleus
Zm00001d006736	GO:0006355	regulation of DNA-templated transcription
Zm00001d006736	GO:0006366	transcription by RNA polymerase II
Zm00001d006736	GO:0008270	zinc ion binding
Zm00001d006736	GO:0010200	response to chitin
Zm00001d006736	GO:0016926	protein desumoylation
Zm00001d006736	GO:0044702	NA
Zm00001d006736	GO:0048513	animal organ development
Zm00001d006736	GO:0048573	photoperiodism, flowering
Zm00001d006736	GO:0050665	hydrogen peroxide biosynthetic process
Zm00001d006737	GO:0000139	Golgi membrane
Zm00001d006737	GO:0005338	nucleotide-sugar transmembrane transporter activity
Zm00001d006737	GO:0005886	plasma membrane
Zm00001d006737	GO:0006351	DNA-templated transcription
Zm00001d006737	GO:0006862	nucleotide transport
Zm00001d006737	GO:0006863	purine nucleobase transport
Zm00001d006737	GO:0008643	carbohydrate transport
Zm00001d006737	GO:0009624	response to nematode
Zm00001d006737	GO:0015114	phosphate ion transmembrane transporter activity
Zm00001d006737	GO:0015215	nucleotide transmembrane transporter activity
Zm00001d006737	GO:0015297	antiporter activity
Zm00001d006737	GO:0016021	NA
Zm00001d006737	GO:0031323	regulation of cellular metabolic process
Zm00001d006737	GO:0035435	phosphate ion transmembrane transport
Zm00001d006737	GO:0048513	animal organ development
Zm00001d006737	GO:0051704	NA
Zm00001d006737	GO:0090480	purine nucleotide-sugar transmembrane transport
Zm00001d006738	GO:0000279	M phase
Zm00001d006738	GO:0005829	cytosol
Zm00001d006738	GO:0006400	tRNA modification
Zm00001d006738	GO:0008477	purine nucleosidase activity
Zm00001d006738	GO:0016021	NA
Zm00001d006738	GO:0016043	cellular component organization
Zm00001d006738	GO:0022402	cell cycle process
Zm00001d006738	GO:0048856	anatomical structure development
Zm00001d006739	GO:0003006	developmental process involved in reproduction
Zm00001d006739	GO:0004088	carbamoyl-phosphate synthase (glutamine-hydrolyzing) activity
Zm00001d006739	GO:0006807	nitrogen compound metabolic process
Zm00001d006739	GO:0009739	response to gibberellin
Zm00001d006739	GO:0009791	post-embryonic development
Zm00001d006739	GO:0009887	animal organ morphogenesis
Zm00001d006739	GO:0009987	cellular process
Zm00001d006739	GO:0010167	response to nitrate
Zm00001d006739	GO:0015706	nitrate transmembrane transport
Zm00001d006739	GO:0016021	NA
Zm00001d006739	GO:0016126	sterol biosynthetic process
Zm00001d006739	GO:0046165	alcohol biosynthetic process
Zm00001d006739	GO:0048646	anatomical structure formation involved in morphogenesis
Zm00001d006739	GO:0060776	simple leaf morphogenesis
Zm00001d006739	GO:0065007	biological regulation
Zm00001d006741	GO:0003747	translation release factor activity
Zm00001d006741	GO:0006415	translational termination
Zm00001d006741	GO:0006520	amino acid metabolic process
Zm00001d006741	GO:0006950	response to stress
Zm00001d006741	GO:0009628	response to abiotic stimulus
Zm00001d006741	GO:0016829	lyase activity
Zm00001d006741	GO:0032502	developmental process
Zm00001d006741	GO:0050789	regulation of biological process
Zm00001d006741	GO:0051716	cellular response to stimulus
Zm00001d006744	GO:0003700	DNA-binding transcription factor activity
Zm00001d006744	GO:0005634	nucleus
Zm00001d006744	GO:0005737	cytoplasm
Zm00001d006744	GO:0006351	DNA-templated transcription
Zm00001d006744	GO:0006355	regulation of DNA-templated transcription
Zm00001d006744	GO:0008356	asymmetric cell division
Zm00001d006744	GO:0009640	photomorphogenesis
Zm00001d006744	GO:0009743	response to carbohydrate
Zm00001d006744	GO:0009956	radial pattern formation
Zm00001d006744	GO:0010200	response to chitin
Zm00001d006744	GO:0043565	sequence-specific DNA binding
Zm00001d006744	GO:0044710	NA
Zm00001d006744	GO:0048366	leaf development
Zm00001d006744	GO:0048513	animal organ development
Zm00001d006744	GO:0055072	iron ion homeostasis
Zm00001d006745	GO:0005488	binding
Zm00001d006745	GO:0044237	cellular metabolic process
Zm00001d006746	GO:0005488	binding
Zm00001d006746	GO:0006006	glucose metabolic process
Zm00001d006746	GO:0006082	organic acid metabolic process
Zm00001d006746	GO:0006091	generation of precursor metabolites and energy
Zm00001d006746	GO:0006468	protein phosphorylation
Zm00001d006746	GO:0007165	signal transduction
Zm00001d006746	GO:0016301	kinase activity
Zm00001d006746	GO:0019012	NA
Zm00001d006746	GO:0044262	cellular carbohydrate metabolic process
Zm00001d006749	GO:0005739	mitochondrion
Zm00001d006749	GO:0005886	plasma membrane
Zm00001d006749	GO:0006139	nucleobase-containing compound metabolic process
Zm00001d006749	GO:0007275	multicellular organism development
Zm00001d006749	GO:0016021	NA
Zm00001d006749	GO:0016740	transferase activity
Zm00001d006749	GO:0050794	regulation of cellular process
Zm00001d006750	GO:0004140	dephospho-CoA kinase activity
Zm00001d006750	GO:0005215	transporter activity
Zm00001d006750	GO:0005524	ATP binding
Zm00001d006750	GO:0005576	extracellular region
Zm00001d006750	GO:0009740	gibberellic acid mediated signaling pathway
Zm00001d006750	GO:0016021	NA
Zm00001d006751	GO:0004190	aspartic-type endopeptidase activity
Zm00001d006751	GO:0005768	endosome
Zm00001d006751	GO:0005802	trans-Golgi network
Zm00001d006751	GO:0006508	proteolysis
Zm00001d006751	GO:0009507	chloroplast
Zm00001d006751	GO:0016021	NA
Zm00001d006751	GO:0030163	protein catabolic process
Zm00001d006751	GO:0044237	cellular metabolic process
Zm00001d006751	GO:0044710	NA
Zm00001d006752	GO:0004190	aspartic-type endopeptidase activity
Zm00001d006752	GO:0005622	intracellular anatomical structure
Zm00001d006752	GO:0006508	proteolysis
Zm00001d006752	GO:0009791	post-embryonic development
Zm00001d006752	GO:0009889	regulation of biosynthetic process
Zm00001d006752	GO:0010467	gene expression
Zm00001d006752	GO:0010468	regulation of gene expression
Zm00001d006752	GO:0016021	NA
Zm00001d006752	GO:0034641	cellular nitrogen compound metabolic process
Zm00001d006752	GO:0034645	cellular macromolecule biosynthetic process
Zm00001d006752	GO:0048608	reproductive structure development
Zm00001d006752	GO:0050896	response to stimulus
Zm00001d006752	GO:0051253	negative regulation of RNA metabolic process
Zm00001d006752	GO:0051321	meiotic cell cycle
Zm00001d006753	GO:0005634	nucleus
Zm00001d006753	GO:0009416	response to light stimulus
Zm00001d006753	GO:0009507	chloroplast
Zm00001d006753	GO:0009734	auxin-activated signaling pathway
Zm00001d006753	GO:0009741	response to brassinosteroid
Zm00001d006753	GO:0009826	unidimensional cell growth
Zm00001d006753	GO:0010252	auxin homeostasis
Zm00001d006753	GO:0010279	indole-3-acetic acid amido synthetase activity
Zm00001d006753	GO:0010583	response to cyclopentenone
Zm00001d006753	GO:0016021	NA
Zm00001d006753	GO:0031410	cytoplasmic vesicle
Zm00001d006753	GO:0032940	secretion by cell
Zm00001d006753	GO:0048646	anatomical structure formation involved in morphogenesis
Zm00001d006753	GO:0051649	establishment of localization in cell
Zm00001d006754	GO:0003676	nucleic acid binding
Zm00001d006754	GO:0005622	intracellular anatomical structure
Zm00001d006754	GO:0006351	DNA-templated transcription
Zm00001d006754	GO:0006355	regulation of DNA-templated transcription
Zm00001d006754	GO:0007275	multicellular organism development
Zm00001d006754	GO:0008270	zinc ion binding
Zm00001d006755	GO:0005886	plasma membrane
Zm00001d006755	GO:0006952	defense response
Zm00001d006755	GO:0007165	signal transduction
Zm00001d006755	GO:0043531	ADP binding
Zm00001d006756	GO:0005640	nuclear outer membrane
Zm00001d006756	GO:0005794	Golgi apparatus
Zm00001d006756	GO:0005886	plasma membrane
Zm00001d006756	GO:0006913	nucleocytoplasmic transport
Zm00001d006756	GO:0009987	cellular process
Zm00001d006756	GO:0016021	NA
Zm00001d006756	GO:0016192	vesicle-mediated transport
Zm00001d006756	GO:0016363	nuclear matrix
Zm00001d006756	GO:0016757	glycosyltransferase activity
Zm00001d006756	GO:0048527	lateral root development
Zm00001d006756	GO:0048569	post-embryonic animal organ development
Zm00001d006756	GO:0050896	response to stimulus
Zm00001d006757	GO:0006464	NA
Zm00001d006757	GO:0007020	microtubule nucleation
Zm00001d006757	GO:0008270	zinc ion binding
Zm00001d006757	GO:0009664	plant-type cell wall organization
Zm00001d006757	GO:0009832	plant-type cell wall biogenesis
Zm00001d006757	GO:0010075	regulation of meristem growth
Zm00001d006757	GO:0016021	NA
Zm00001d006757	GO:0019706	protein-cysteine S-palmitoyltransferase activity
Zm00001d006757	GO:0034645	cellular macromolecule biosynthetic process
Zm00001d006757	GO:0042157	lipoprotein metabolic process
Zm00001d006758	GO:0004721	phosphoprotein phosphatase activity
Zm00001d006758	GO:0005819	spindle
Zm00001d006758	GO:0006470	protein dephosphorylation
Zm00001d006758	GO:0008017	microtubule binding
Zm00001d006758	GO:0009524	phragmoplast
Zm00001d006758	GO:0009556	microsporogenesis
Zm00001d006758	GO:0009574	preprophase band
Zm00001d006758	GO:0016021	NA
Zm00001d006758	GO:0051015	actin filament binding
Zm00001d006758	GO:0051017	actin filament bundle assembly
Zm00001d006758	GO:0065007	biological regulation
Zm00001d008178	GO:0000303	response to superoxide
Zm00001d008178	GO:0005524	ATP binding
Zm00001d008178	GO:0005886	plasma membrane
Zm00001d008178	GO:0006855	xenobiotic transmembrane transport
Zm00001d008178	GO:0006888	endoplasmic reticulum to Golgi vesicle-mediated transport
Zm00001d008178	GO:0008559	ABC-type xenobiotic transporter activity
Zm00001d008178	GO:0009154	purine ribonucleotide catabolic process
Zm00001d008178	GO:0009207	purine ribonucleoside triphosphate catabolic process
Zm00001d008178	GO:0009407	toxin catabolic process
Zm00001d008178	GO:0009414	response to water deprivation
Zm00001d008178	GO:0009506	plasmodesma
Zm00001d008178	GO:0009630	gravitropism
Zm00001d008178	GO:0009734	auxin-activated signaling pathway
Zm00001d008178	GO:0009735	response to cytokinin
Zm00001d008178	GO:0009738	abscisic acid-activated signaling pathway
Zm00001d008178	GO:0009743	response to carbohydrate
Zm00001d008178	GO:0009753	response to jasmonic acid
Zm00001d008178	GO:0009873	ethylene-activated signaling pathway
Zm00001d008178	GO:0009913	epidermal cell differentiation
Zm00001d008178	GO:0010315	auxin export across the plasma membrane
Zm00001d008178	GO:0010540	basipetal auxin transport
Zm00001d008178	GO:0010583	response to cyclopentenone
Zm00001d008178	GO:0016021	NA
Zm00001d008178	GO:0042538	hyperosmotic salinity response
Zm00001d008178	GO:0042908	xenobiotic transport
Zm00001d008178	GO:0043090	amino acid import
Zm00001d008178	GO:0043161	proteasome-mediated ubiquitin-dependent protein catabolic process
Zm00001d008178	GO:0043248	proteasome assembly
Zm00001d008178	GO:0046034	ATP metabolic process
Zm00001d008178	GO:0046130	purine ribonucleoside catabolic process
Zm00001d008178	GO:0048513	animal organ development
Zm00001d008178	GO:0048646	anatomical structure formation involved in morphogenesis
Zm00001d008178	GO:0048767	root hair elongation
Zm00001d008178	GO:0051788	response to misfolded protein
Zm00001d008179	GO:0005221	intracellular cyclic nucleotide activated monoatomic cation channel activity
Zm00001d008179	GO:0005249	voltage-gated potassium channel activity
Zm00001d008179	GO:0005488	binding
Zm00001d008179	GO:0005622	intracellular anatomical structure
Zm00001d008179	GO:0008152	metabolic process
Zm00001d008179	GO:0009987	cellular process
Zm00001d008179	GO:0016021	NA
Zm00001d008179	GO:0050896	response to stimulus
Zm00001d008179	GO:0098655	monoatomic cation transmembrane transport
Zm00001d008181	GO:0005488	binding
Zm00001d008181	GO:0006629	lipid metabolic process
Zm00001d008181	GO:0016021	NA
Zm00001d008181	GO:0019887	protein kinase regulator activity
Zm00001d008181	GO:0022857	transmembrane transporter activity
Zm00001d008181	GO:0032501	multicellular organismal process
Zm00001d008181	GO:0044237	cellular metabolic process
Zm00001d008181	GO:0045859	regulation of protein kinase activity
Zm00001d008181	GO:0055085	transmembrane transport
Zm00001d008182	GO:0003993	acid phosphatase activity
Zm00001d008182	GO:0006366	transcription by RNA polymerase II
Zm00001d008182	GO:0007275	multicellular organism development
Zm00001d008182	GO:0016311	dephosphorylation
Zm00001d008182	GO:0045944	positive regulation of transcription by RNA polymerase II
Zm00001d008182	GO:0046872	metal ion binding
Zm00001d008184	GO:0006950	response to stress
Zm00001d008184	GO:0016042	lipid catabolic process
Zm00001d008184	GO:0016787	hydrolase activity
Zm00001d008184	GO:0044248	cellular catabolic process
Zm00001d008185	GO:0004222	metalloendopeptidase activity
Zm00001d008185	GO:0006351	DNA-templated transcription
Zm00001d008185	GO:0006508	proteolysis
Zm00001d008185	GO:0031326	regulation of cellular biosynthetic process
Zm00001d008185	GO:0048518	positive regulation of biological process
Zm00001d008185	GO:0048856	anatomical structure development
Zm00001d008185	GO:0050896	response to stimulus
Zm00001d008185	GO:0051171	regulation of nitrogen compound metabolic process
Zm00001d008185	GO:0080090	regulation of primary metabolic process
Zm00001d008186	GO:0004364	glutathione transferase activity
Zm00001d008186	GO:0005829	cytosol
Zm00001d008186	GO:0006950	response to stress
Zm00001d008186	GO:0007165	signal transduction
Zm00001d008186	GO:0016043	cellular component organization
Zm00001d008186	GO:0044237	cellular metabolic process
Zm00001d008186	GO:0044238	primary metabolic process
Zm00001d008186	GO:0046686	response to cadmium ion
Zm00001d008187	GO:0005829	cytosol
Zm00001d008187	GO:0006508	proteolysis
Zm00001d008187	GO:0006629	lipid metabolic process
Zm00001d008187	GO:0009507	chloroplast
Zm00001d008187	GO:0016020	membrane
Zm00001d008187	GO:0019450	L-cysteine catabolic process to pyruvate
Zm00001d008187	GO:0030170	pyridoxal phosphate binding
Zm00001d008187	GO:0034641	cellular nitrogen compound metabolic process
Zm00001d008187	GO:0043412	macromolecule modification
Zm00001d008187	GO:0044260	cellular macromolecule metabolic process
Zm00001d008187	GO:0045439	isopenicillin-N epimerase activity
Zm00001d008187	GO:0051188	NA
Zm00001d008187	GO:0080146	L-cysteine desulfhydrase activity
Zm00001d008188	GO:0000723	telomere maintenance
Zm00001d008188	GO:0003678	DNA helicase activity
Zm00001d008188	GO:0005488	binding
Zm00001d008188	GO:0005839	proteasome core complex
Zm00001d008188	GO:0006261	DNA-templated DNA replication
Zm00001d008188	GO:0006281	DNA repair
Zm00001d008188	GO:0008234	cysteine-type peptidase activity
Zm00001d008188	GO:0019222	regulation of metabolic process
Zm00001d008188	GO:0032508	DNA duplex unwinding
Zm00001d008188	GO:0050794	regulation of cellular process
Zm00001d008189	GO:0004190	aspartic-type endopeptidase activity
Zm00001d008189	GO:0005576	extracellular region
Zm00001d008189	GO:0005773	vacuole
Zm00001d008189	GO:0005829	cytosol
Zm00001d008189	GO:0006007	glucose catabolic process
Zm00001d008189	GO:0006096	glycolytic process
Zm00001d008189	GO:0006508	proteolysis
Zm00001d008189	GO:0006623	protein targeting to vacuole
Zm00001d008189	GO:0006629	lipid metabolic process
Zm00001d008189	GO:0006833	water transport
Zm00001d008189	GO:0006972	hyperosmotic response
Zm00001d008189	GO:0007030	Golgi organization
Zm00001d008189	GO:0009266	response to temperature stimulus
Zm00001d008189	GO:0009506	plasmodesma
Zm00001d008189	GO:0009651	response to salt stress
Zm00001d008189	GO:0009735	response to cytokinin
Zm00001d008189	GO:0016021	NA
Zm00001d008189	GO:0030163	protein catabolic process
Zm00001d008189	GO:0046686	response to cadmium ion
Zm00001d008189	GO:0048513	animal organ development
Zm00001d008190	GO:0003700	DNA-binding transcription factor activity
Zm00001d008190	GO:0005634	nucleus
Zm00001d008190	GO:0006351	DNA-templated transcription
Zm00001d008190	GO:0006950	response to stress
Zm00001d008190	GO:0016021	NA
Zm00001d008190	GO:0042221	response to chemical
Zm00001d008190	GO:0043565	sequence-specific DNA binding
Zm00001d008190	GO:0045892	negative regulation of DNA-templated transcription
Zm00001d008191	GO:0005525	GTP binding
Zm00001d008191	GO:0005785	signal recognition particle receptor complex
Zm00001d008191	GO:0006614	SRP-dependent cotranslational protein targeting to membrane
Zm00001d008191	GO:0007264	small GTPase mediated signal transduction
Zm00001d008191	GO:0008152	metabolic process
Zm00001d008191	GO:0016021	NA
Zm00001d008192	GO:0003676	nucleic acid binding
Zm00001d008192	GO:0005654	nucleoplasm
Zm00001d008192	GO:0005737	cytoplasm
Zm00001d008192	GO:0006357	regulation of transcription by RNA polymerase II
Zm00001d008192	GO:0016021	NA
Zm00001d008192	GO:0044237	cellular metabolic process
Zm00001d008192	GO:0046983	protein dimerization activity
Zm00001d008193	GO:0005506	iron ion binding
Zm00001d008193	GO:0005634	nucleus
Zm00001d008193	GO:0006139	nucleobase-containing compound metabolic process
Zm00001d008193	GO:0009059	macromolecule biosynthetic process
Zm00001d008193	GO:0016021	NA
Zm00001d008193	GO:0016624	oxidoreductase activity, acting on the aldehyde or oxo group of donors, disulfide as acceptor
Zm00001d008193	GO:0016702	oxidoreductase activity, acting on single donors with incorporation of molecular oxygen, incorporation of two atoms of oxygen
Zm00001d008193	GO:0043687	post-translational protein modification
Zm00001d008193	GO:0044249	cellular biosynthetic process
Zm00001d008193	GO:0050794	regulation of cellular process
Zm00001d008193	GO:0055114	NA
Zm00001d008194	GO:0005623	NA
Zm00001d008194	GO:0006950	response to stress
Zm00001d008194	GO:0016491	oxidoreductase activity
Zm00001d008194	GO:0031323	regulation of cellular metabolic process
Zm00001d008194	GO:0044237	cellular metabolic process
Zm00001d008194	GO:0044238	primary metabolic process
Zm00001d008194	GO:0045454	cell redox homeostasis
Zm00001d008194	GO:0048731	system development
Zm00001d008194	GO:0050660	flavin adenine dinucleotide binding
Zm00001d008194	GO:0055114	NA
Zm00001d008195	GO:0000981	DNA-binding transcription factor activity, RNA polymerase II-specific
Zm00001d008195	GO:0003677	DNA binding
Zm00001d008195	GO:0006351	DNA-templated transcription
Zm00001d008195	GO:0006357	regulation of transcription by RNA polymerase II
Zm00001d008195	GO:0008270	zinc ion binding
Zm00001d008195	GO:0009190	cyclic nucleotide biosynthetic process
Zm00001d008195	GO:0016021	NA
Zm00001d008195	GO:0016849	phosphorus-oxygen lyase activity
Zm00001d008195	GO:0035556	intracellular signal transduction
Zm00001d008195	GO:0048731	system development
Zm00001d008196	GO:0000003	reproduction
Zm00001d008196	GO:0003910	DNA ligase (ATP) activity
Zm00001d008196	GO:0005524	ATP binding
Zm00001d008196	GO:0009733	response to auxin
Zm00001d008196	GO:0044260	cellular macromolecule metabolic process
Zm00001d008196	GO:0090304	nucleic acid metabolic process
Zm00001d008198	GO:0003677	DNA binding
Zm00001d008198	GO:0003682	chromatin binding
Zm00001d008198	GO:0005634	nucleus
Zm00001d008198	GO:0006351	DNA-templated transcription
Zm00001d008198	GO:0006355	regulation of DNA-templated transcription
Zm00001d008198	GO:0008270	zinc ion binding
Zm00001d008198	GO:0009651	response to salt stress
Zm00001d008198	GO:0009653	anatomical structure morphogenesis
Zm00001d008198	GO:0009723	response to ethylene
Zm00001d008198	GO:0009737	response to abscisic acid
Zm00001d008198	GO:0009739	response to gibberellin
Zm00001d008198	GO:0009751	response to salicylic acid
Zm00001d008198	GO:0009753	response to jasmonic acid
Zm00001d008198	GO:0023052	signaling
Zm00001d008198	GO:0046686	response to cadmium ion
Zm00001d008198	GO:0048513	animal organ development
Zm00001d008199	GO:0000272	polysaccharide catabolic process
Zm00001d008199	GO:0002679	respiratory burst involved in defense response
Zm00001d008199	GO:0004568	chitinase activity
Zm00001d008199	GO:0005615	extracellular space
Zm00001d008199	GO:0005618	cell wall
Zm00001d008199	GO:0005773	vacuole
Zm00001d008199	GO:0006032	chitin catabolic process
Zm00001d008199	GO:0006865	amino acid transport
Zm00001d008199	GO:0008061	chitin binding
Zm00001d008199	GO:0009871	jasmonic acid and ethylene-dependent systemic resistance, ethylene mediated signaling pathway
Zm00001d008199	GO:0010167	response to nitrate
Zm00001d008199	GO:0010200	response to chitin
Zm00001d008199	GO:0015706	nitrate transmembrane transport
Zm00001d008199	GO:0016021	NA
Zm00001d008199	GO:0016998	cell wall macromolecule catabolic process
Zm00001d008199	GO:0031640	killing of cells of another organism
Zm00001d008199	GO:0044724	NA
Zm00001d008199	GO:0046686	response to cadmium ion
Zm00001d008199	GO:0050832	defense response to fungus
Zm00001d008199	GO:0071840	cellular component organization or biogenesis
Zm00001d008200	GO:0006810	transport
Zm00001d008200	GO:0009409	response to cold
Zm00001d008200	GO:0009737	response to abscisic acid
Zm00001d008200	GO:0009987	cellular process
Zm00001d008200	GO:0016021	NA
Zm00001d008200	GO:0042538	hyperosmotic salinity response
Zm00001d008201	GO:0003700	DNA-binding transcription factor activity
Zm00001d008201	GO:0005634	nucleus
Zm00001d008201	GO:0006351	DNA-templated transcription
Zm00001d008201	GO:0006355	regulation of DNA-templated transcription
Zm00001d008201	GO:0009734	auxin-activated signaling pathway
Zm00001d008201	GO:0009791	post-embryonic development
Zm00001d008201	GO:0048513	animal organ development
Zm00001d008203	GO:0004729	oxygen-dependent protoporphyrinogen oxidase activity
Zm00001d008203	GO:0006782	protoporphyrinogen IX biosynthetic process
Zm00001d008203	GO:0009534	chloroplast thylakoid
Zm00001d008203	GO:0009941	chloroplast envelope
Zm00001d008203	GO:0015995	chlorophyll biosynthetic process
Zm00001d008203	GO:0044238	primary metabolic process
Zm00001d008203	GO:0044281	small molecule metabolic process
Zm00001d008203	GO:0055114	NA
Zm00001d008205	GO:0003677	DNA binding
Zm00001d008205	GO:0003700	DNA-binding transcription factor activity
Zm00001d008205	GO:0005634	nucleus
Zm00001d008205	GO:0006351	DNA-templated transcription
Zm00001d008205	GO:0006355	regulation of DNA-templated transcription
Zm00001d008205	GO:0007623	circadian rhythm
Zm00001d008205	GO:0009585	red, far-red light phototransduction
Zm00001d008205	GO:0009630	gravitropism
Zm00001d008205	GO:0009704	de-etiolation
Zm00001d008205	GO:0009740	gibberellic acid mediated signaling pathway
Zm00001d008205	GO:0031325	positive regulation of cellular metabolic process
Zm00001d008205	GO:0031539	positive regulation of anthocyanin metabolic process
Zm00001d008205	GO:0042802	identical protein binding
Zm00001d008205	GO:0046983	protein dimerization activity
Zm00001d008205	GO:0080113	regulation of seed growth
Zm00001d008205	GO:2000762	regulation of phenylpropanoid metabolic process
Zm00001d012292	GO:0005576	extracellular region
Zm00001d012292	GO:0005618	cell wall
Zm00001d012292	GO:0005634	nucleus
Zm00001d012292	GO:0005737	cytoplasm
Zm00001d012292	GO:0005975	carbohydrate metabolic process
Zm00001d012292	GO:0006612	protein targeting to membrane
Zm00001d012292	GO:0006952	defense response
Zm00001d012292	GO:0009863	salicylic acid mediated signaling pathway
Zm00001d012292	GO:0009867	jasmonic acid mediated signaling pathway
Zm00001d012292	GO:0010363	regulation of plant-type hypersensitive response
Zm00001d012292	GO:0016021	NA
Zm00001d012292	GO:0042973	glucan endo-1,3-beta-D-glucosidase activity
Zm00001d012292	GO:0044710	NA
Zm00001d012292	GO:0046658	NA
Zm00001d012292	GO:0071555	cell wall organization
Zm00001d012293	GO:0004128	cytochrome-b5 reductase activity, acting on NAD(P)H
Zm00001d012293	GO:0009055	electron transfer activity
Zm00001d012293	GO:0009507	chloroplast
Zm00001d012293	GO:0022900	electron transport chain
Zm00001d012293	GO:0044267	NA
Zm00001d012293	GO:0051537	2 iron, 2 sulfur cluster binding
Zm00001d012294	GO:0003700	DNA-binding transcription factor activity
Zm00001d012294	GO:0005634	nucleus
Zm00001d012294	GO:0006351	DNA-templated transcription
Zm00001d012294	GO:0006952	defense response
Zm00001d012294	GO:0009612	response to mechanical stimulus
Zm00001d012294	GO:0019722	calcium-mediated signaling
Zm00001d012294	GO:0042221	response to chemical
Zm00001d012294	GO:0043565	sequence-specific DNA binding
Zm00001d012294	GO:0045893	positive regulation of DNA-templated transcription
Zm00001d012294	GO:0046983	protein dimerization activity
Zm00001d012294	GO:0051704	NA
Zm00001d012294	GO:0051707	response to other organism
Zm00001d012295	GO:0000188	NA
Zm00001d012295	GO:0004725	protein tyrosine phosphatase activity
Zm00001d012295	GO:0005488	binding
Zm00001d012295	GO:0008138	protein tyrosine/serine/threonine phosphatase activity
Zm00001d012295	GO:0016021	NA
Zm00001d012295	GO:0016310	phosphorylation
Zm00001d012295	GO:0033549	MAP kinase phosphatase activity
Zm00001d012295	GO:0035335	peptidyl-tyrosine dephosphorylation
Zm00001d012295	GO:0035556	intracellular signal transduction
Zm00001d012295	GO:0044710	NA
Zm00001d012296	GO:0003700	DNA-binding transcription factor activity
Zm00001d012296	GO:0005634	nucleus
Zm00001d012296	GO:0006351	DNA-templated transcription
Zm00001d012296	GO:0009414	response to water deprivation
Zm00001d012296	GO:0009640	photomorphogenesis
Zm00001d012296	GO:0009651	response to salt stress
Zm00001d012296	GO:0009686	gibberellin biosynthetic process
Zm00001d012296	GO:0009738	abscisic acid-activated signaling pathway
Zm00001d012296	GO:0009740	gibberellic acid mediated signaling pathway
Zm00001d012296	GO:0009793	embryo development ending in seed dormancy
Zm00001d012296	GO:0009845	seed germination
Zm00001d012296	GO:0009909	regulation of flower development
Zm00001d012296	GO:0009933	meristem structural organization
Zm00001d012296	GO:0010152	pollen maturation
Zm00001d012296	GO:0010162	seed dormancy process
Zm00001d012296	GO:0010182	sugar mediated signaling pathway
Zm00001d012296	GO:0010187	negative regulation of seed germination
Zm00001d012296	GO:0010200	response to chitin
Zm00001d012296	GO:0010228	vegetative to reproductive phase transition of meristem
Zm00001d012296	GO:0016567	protein ubiquitination
Zm00001d012296	GO:0019915	lipid storage
Zm00001d012296	GO:0043565	sequence-specific DNA binding
Zm00001d012296	GO:0045893	positive regulation of DNA-templated transcription
Zm00001d012296	GO:0046983	protein dimerization activity
Zm00001d012296	GO:0048513	animal organ development
Zm00001d012296	GO:0048646	anatomical structure formation involved in morphogenesis
Zm00001d012296	GO:0050826	response to freezing
Zm00001d012297	GO:0006468	protein phosphorylation
Zm00001d012297	GO:0043687	post-translational protein modification
Zm00001d012297	GO:0050789	regulation of biological process
Zm00001d012301	GO:0000398	mRNA splicing, via spliceosome
Zm00001d012301	GO:0005488	binding
Zm00001d012301	GO:0005681	spliceosomal complex
Zm00001d012301	GO:0005829	cytosol
Zm00001d012301	GO:0006357	regulation of transcription by RNA polymerase II
Zm00001d012302	GO:0006412	translation
Zm00001d012302	GO:0006664	glycolipid metabolic process
Zm00001d012302	GO:0008373	sialyltransferase activity
Zm00001d012302	GO:0008378	galactosyltransferase activity
Zm00001d012302	GO:0009311	oligosaccharide metabolic process
Zm00001d012302	GO:0018279	protein N-linked glycosylation via asparagine
Zm00001d012302	GO:0030173	NA
Zm00001d012302	GO:0044262	cellular carbohydrate metabolic process
Zm00001d012302	GO:0097503	sialylation
Zm00001d012304	GO:0000398	mRNA splicing, via spliceosome
Zm00001d012304	GO:0005506	iron ion binding
Zm00001d012304	GO:0005681	spliceosomal complex
Zm00001d012304	GO:0009055	electron transfer activity
Zm00001d012304	GO:0009414	response to water deprivation
Zm00001d012304	GO:0009611	response to wounding
Zm00001d012304	GO:0009620	response to fungus
Zm00001d012304	GO:0009695	jasmonic acid biosynthetic process
Zm00001d012304	GO:0009723	response to ethylene
Zm00001d012304	GO:0009733	response to auxin
Zm00001d012304	GO:0009738	abscisic acid-activated signaling pathway
Zm00001d012304	GO:0009867	jasmonic acid mediated signaling pathway
Zm00001d012304	GO:0016021	NA
Zm00001d012304	GO:0018685	alkane 1-monooxygenase activity
Zm00001d012304	GO:0020037	heme binding
Zm00001d012304	GO:0042180	cellular ketone metabolic process
Zm00001d012304	GO:0042538	hyperosmotic salinity response
Zm00001d012304	GO:0044255	cellular lipid metabolic process
Zm00001d012304	GO:0051704	NA
Zm00001d012304	GO:0055114	NA
Zm00001d012306	GO:0000398	mRNA splicing, via spliceosome
Zm00001d012306	GO:0005488	binding
Zm00001d012306	GO:0005634	nucleus
Zm00001d012306	GO:0006357	regulation of transcription by RNA polymerase II
Zm00001d012307	GO:0005886	plasma membrane
Zm00001d012307	GO:0009987	cellular process
Zm00001d012307	GO:0015205	nucleobase transmembrane transporter activity
Zm00001d012307	GO:0016021	NA
Zm00001d012307	GO:0044238	primary metabolic process
Zm00001d012307	GO:0055085	transmembrane transport
Zm00001d012308	GO:0006659	phosphatidylserine biosynthetic process
Zm00001d012308	GO:0016021	NA
Zm00001d012308	GO:0017169	CDP-alcohol phosphatidyltransferase activity
Zm00001d012308	GO:0044281	small molecule metabolic process
Zm00001d012310	GO:0005319	lipid transporter activity
Zm00001d012310	GO:0005829	cytosol
Zm00001d012310	GO:0005886	plasma membrane
Zm00001d012310	GO:0006508	proteolysis
Zm00001d012310	GO:0006869	lipid transport
Zm00001d012310	GO:0008237	metallopeptidase activity
Zm00001d012310	GO:0008238	exopeptidase activity
Zm00001d012310	GO:0008270	zinc ion binding
Zm00001d012310	GO:0044237	cellular metabolic process
Zm00001d012310	GO:0044710	NA
Zm00001d012310	GO:0065007	biological regulation
Zm00001d012311	GO:0000221	vacuolar proton-transporting V-type ATPase, V1 domain
Zm00001d012311	GO:0000325	plant-type vacuole
Zm00001d012311	GO:0005488	binding
Zm00001d012311	GO:0005794	Golgi apparatus
Zm00001d012311	GO:0005886	plasma membrane
Zm00001d012311	GO:0009507	chloroplast
Zm00001d012311	GO:0009826	unidimensional cell growth
Zm00001d012311	GO:0015078	proton transmembrane transporter activity
Zm00001d012311	GO:0015991	NA
Zm00001d012311	GO:0044238	primary metabolic process
Zm00001d012311	GO:0044249	cellular biosynthetic process
Zm00001d012311	GO:0044283	small molecule biosynthetic process
Zm00001d012312	GO:0002094	polyprenyltransferase activity
Zm00001d012312	GO:0005783	endoplasmic reticulum
Zm00001d012312	GO:0005829	cytosol
Zm00001d012312	GO:0005975	carbohydrate metabolic process
Zm00001d012312	GO:0006486	protein glycosylation
Zm00001d012312	GO:0006744	ubiquinone biosynthetic process
Zm00001d012312	GO:0008834	di-trans,poly-cis-decaprenylcistransferase activity
Zm00001d012312	GO:0009507	chloroplast
Zm00001d012312	GO:0019408	dolichol biosynthetic process
Zm00001d012312	GO:0045547	dehydrodolichyl diphosphate synthase activity
Zm00001d012313	GO:0005576	extracellular region
Zm00001d012313	GO:0006073	cellular glucan metabolic process
Zm00001d012313	GO:0006468	protein phosphorylation
Zm00001d012313	GO:0010264	myo-inositol hexakisphosphate biosynthetic process
Zm00001d012313	GO:0019200	carbohydrate kinase activity
Zm00001d012313	GO:0043687	post-translational protein modification
Zm00001d012313	GO:0044247	cellular polysaccharide catabolic process
Zm00001d012313	GO:0065007	biological regulation
Zm00001d012313	GO:2001070	starch binding
Zm00001d012314	GO:0005487	NA
Zm00001d012314	GO:0005543	phospholipid binding
Zm00001d012314	GO:0006405	RNA export from nucleus
Zm00001d012314	GO:0006606	protein import into nucleus
Zm00001d012314	GO:0006807	nitrogen compound metabolic process
Zm00001d012314	GO:0010930	negative regulation of auxin mediated signaling pathway
Zm00001d012314	GO:0017056	structural constituent of nuclear pore
Zm00001d012314	GO:0019222	regulation of metabolic process
Zm00001d012314	GO:0023052	signaling
Zm00001d012314	GO:0034399	nuclear periphery
Zm00001d012314	GO:0044238	primary metabolic process
Zm00001d012314	GO:0044260	cellular macromolecule metabolic process
Zm00001d012314	GO:0044613	nuclear pore central transport channel
Zm00001d012314	GO:0046930	pore complex
Zm00001d012314	GO:0048522	positive regulation of cellular process
Zm00001d012314	GO:0071426	NA
Zm00001d012315	GO:0006810	transport
Zm00001d012315	GO:0022613	ribonucleoprotein complex biogenesis
Zm00001d012315	GO:0034660	ncRNA metabolic process
Zm00001d012316	GO:0010467	gene expression
Zm00001d012316	GO:0016070	RNA metabolic process
Zm00001d012316	GO:0016788	hydrolase activity, acting on ester bonds
Zm00001d012316	GO:0031323	regulation of cellular metabolic process
Zm00001d012316	GO:0032446	protein modification by small protein conjugation
Zm00001d012316	GO:0034645	cellular macromolecule biosynthetic process
Zm00001d012317	GO:0003995	acyl-CoA dehydrogenase activity
Zm00001d012317	GO:0003997	acyl-CoA oxidase activity
Zm00001d012317	GO:0005777	peroxisome
Zm00001d012317	GO:0006635	fatty acid beta-oxidation
Zm00001d012317	GO:0042180	cellular ketone metabolic process
Zm00001d012317	GO:0050660	flavin adenine dinucleotide binding
Zm00001d012317	GO:0050896	response to stimulus
Zm00001d012318	GO:0003951	NAD+ kinase activity
Zm00001d012318	GO:0005488	binding
Zm00001d012318	GO:0016021	NA
Zm00001d012318	GO:0016310	phosphorylation
Zm00001d012318	GO:0023052	signaling
Zm00001d012318	GO:0044255	cellular lipid metabolic process
Zm00001d012318	GO:0048522	positive regulation of cellular process
Zm00001d012318	GO:0048731	system development
Zm00001d012318	GO:0050896	response to stimulus
Zm00001d012320	GO:0000087	mitotic M phase
Zm00001d012320	GO:0000922	spindle pole
Zm00001d012320	GO:0003677	DNA binding
Zm00001d012320	GO:0005634	nucleus
Zm00001d012320	GO:0005737	cytoplasm
Zm00001d012320	GO:0006270	DNA replication initiation
Zm00001d012320	GO:0006275	regulation of DNA replication
Zm00001d012320	GO:0007067	NA
Zm00001d012320	GO:0007088	regulation of mitotic nuclear division
Zm00001d012320	GO:0016833	oxo-acid-lyase activity
Zm00001d012320	GO:0017111	ribonucleoside triphosphate phosphatase activity
Zm00001d012320	GO:0019900	kinase binding
Zm00001d012320	GO:0031327	negative regulation of cellular biosynthetic process
Zm00001d012320	GO:0032467	positive regulation of cytokinesis
Zm00001d012320	GO:0045934	negative regulation of nucleobase-containing compound metabolic process
Zm00001d012320	GO:0051233	spindle midzone
Zm00001d012320	GO:0051301	cell division
Zm00001d012320	GO:0051984	positive regulation of chromosome segregation
Zm00001d012321	GO:0002679	respiratory burst involved in defense response
Zm00001d012321	GO:0003676	nucleic acid binding
Zm00001d012321	GO:0005737	cytoplasm
Zm00001d012321	GO:0006979	response to oxidative stress
Zm00001d012321	GO:0008168	methyltransferase activity
Zm00001d012321	GO:0009646	response to absence of light
Zm00001d012321	GO:0009693	ethylene biosynthetic process
Zm00001d012321	GO:0009743	response to carbohydrate
Zm00001d012321	GO:0009751	response to salicylic acid
Zm00001d012321	GO:0009816	NA
Zm00001d012321	GO:0010200	response to chitin
Zm00001d012321	GO:0010467	gene expression
Zm00001d012321	GO:0016043	cellular component organization
Zm00001d012321	GO:0016070	RNA metabolic process
Zm00001d012321	GO:0019538	protein metabolic process
Zm00001d012321	GO:0035556	intracellular signal transduction
Zm00001d012321	GO:0048869	cellular developmental process
Zm00001d012321	GO:0051234	establishment of localization
Zm00001d012321	GO:0051704	NA
Zm00001d012322	GO:0002213	defense response to insect
Zm00001d012322	GO:0005506	iron ion binding
Zm00001d012322	GO:0005576	extracellular region
Zm00001d012322	GO:0005783	endoplasmic reticulum
Zm00001d012322	GO:0005886	plasma membrane
Zm00001d012322	GO:0006629	lipid metabolic process
Zm00001d012322	GO:0009055	electron transfer activity
Zm00001d012322	GO:0009625	response to insect
Zm00001d012322	GO:0009723	response to ethylene
Zm00001d012322	GO:0009759	indole glucosinolate biosynthetic process
Zm00001d012322	GO:0010286	heat acclimation
Zm00001d012322	GO:0016021	NA
Zm00001d012322	GO:0016138	glycoside biosynthetic process
Zm00001d012322	GO:0019825	oxygen binding
Zm00001d012322	GO:0020037	heme binding
Zm00001d012322	GO:0033773	isoflavone 2'-hydroxylase activity
Zm00001d012322	GO:0042742	defense response to bacterium
Zm00001d012322	GO:0050832	defense response to fungus
Zm00001d012322	GO:0052544	defense response by callose deposition in cell wall
Zm00001d012322	GO:0055114	NA
Zm00001d012322	GO:0080167	response to karrikin
Zm00001d012323	GO:0005730	nucleolus
Zm00001d012323	GO:0005886	plasma membrane
Zm00001d012323	GO:0006351	DNA-templated transcription
Zm00001d012323	GO:0006468	protein phosphorylation
Zm00001d012323	GO:0006470	protein dephosphorylation
Zm00001d012323	GO:0010468	regulation of gene expression
Zm00001d012323	GO:0016787	hydrolase activity
Zm00001d012323	GO:0031323	regulation of cellular metabolic process
Zm00001d012323	GO:0032501	multicellular organismal process
Zm00001d012323	GO:0032502	developmental process
Zm00001d012323	GO:0046872	metal ion binding
Zm00001d012325	GO:0004601	peroxidase activity
Zm00001d012325	GO:0004843	cysteine-type deubiquitinase activity
Zm00001d012325	GO:0006396	RNA processing
Zm00001d012325	GO:0016021	NA
Zm00001d012325	GO:0050789	regulation of biological process
Zm00001d012325	GO:0050896	response to stimulus
Zm00001d012325	GO:0055114	NA
Zm00001d012326	GO:0000041	transition metal ion transport
Zm00001d012326	GO:0005506	iron ion binding
Zm00001d012326	GO:0005773	vacuole
Zm00001d012326	GO:0006631	fatty acid metabolic process
Zm00001d012326	GO:0009055	electron transfer activity
Zm00001d012326	GO:0010345	suberin biosynthetic process
Zm00001d012326	GO:0016021	NA
Zm00001d012326	GO:0018685	alkane 1-monooxygenase activity
Zm00001d012326	GO:0020037	heme binding
Zm00001d012326	GO:0042180	cellular ketone metabolic process
Zm00001d012326	GO:0050896	response to stimulus
Zm00001d012326	GO:0055114	NA
Zm00001d012327	GO:0000956	nuclear-transcribed mRNA catabolic process
Zm00001d012327	GO:0005488	binding
Zm00001d012327	GO:0005634	nucleus
Zm00001d012327	GO:0005886	plasma membrane
Zm00001d012327	GO:0006952	defense response
Zm00001d012327	GO:0007165	signal transduction
Zm00001d012327	GO:0016021	NA
Zm00001d012327	GO:0016925	protein sumoylation
Zm00001d012327	GO:0016926	protein desumoylation
Zm00001d012327	GO:0043687	post-translational protein modification
Zm00001d012327	GO:0044249	cellular biosynthetic process
Zm00001d012327	GO:0048576	positive regulation of short-day photoperiodism, flowering
Zm00001d012327	GO:0048578	positive regulation of long-day photoperiodism, flowering
Zm00001d012327	GO:0070139	SUMO-specific endopeptidase activity
Zm00001d012328	GO:0000003	reproduction
Zm00001d012328	GO:0003676	nucleic acid binding
Zm00001d012328	GO:0022402	cell cycle process
Zm00001d012328	GO:0023052	signaling
Zm00001d012328	GO:0044238	primary metabolic process
Zm00001d012328	GO:0046983	protein dimerization activity
Zm00001d012328	GO:0050789	regulation of biological process
Zm00001d012328	GO:0051704	NA
Zm00001d012329	GO:0006508	proteolysis
Zm00001d012329	GO:0008234	cysteine-type peptidase activity
Zm00001d012329	GO:0009887	animal organ morphogenesis
Zm00001d012329	GO:0016021	NA
Zm00001d012329	GO:0019219	regulation of nucleobase-containing compound metabolic process
Zm00001d012329	GO:0034641	cellular nitrogen compound metabolic process
Zm00001d012329	GO:0034645	cellular macromolecule biosynthetic process
Zm00001d012329	GO:0044267	NA
Zm00001d012329	GO:0044710	NA
Zm00001d012330	GO:0003700	DNA-binding transcription factor activity
Zm00001d012330	GO:0005634	nucleus
Zm00001d012330	GO:0006351	DNA-templated transcription
Zm00001d012330	GO:0006355	regulation of DNA-templated transcription
Zm00001d012330	GO:0007165	signal transduction
Zm00001d012330	GO:0010067	procambium histogenesis
Zm00001d012330	GO:0043565	sequence-specific DNA binding
Zm00001d012330	GO:0048367	shoot system development
Zm00001d012330	GO:0048513	animal organ development
Zm00001d012331	GO:0000723	telomere maintenance
Zm00001d012331	GO:0003678	DNA helicase activity
Zm00001d012331	GO:0005618	cell wall
Zm00001d012331	GO:0006281	DNA repair
Zm00001d012331	GO:0006508	proteolysis
Zm00001d012331	GO:0008234	cysteine-type peptidase activity
Zm00001d012331	GO:0032508	DNA duplex unwinding
Zm00001d012332	GO:0004725	protein tyrosine phosphatase activity
Zm00001d012332	GO:0004843	cysteine-type deubiquitinase activity
Zm00001d012332	GO:0006139	nucleobase-containing compound metabolic process
Zm00001d012332	GO:0016021	NA
Zm00001d012332	GO:0016579	protein deubiquitination
Zm00001d012332	GO:0044249	cellular biosynthetic process
Zm00001d012332	GO:0065007	biological regulation
Zm00001d012859	GO:0003677	DNA binding
Zm00001d012859	GO:0005840	ribosome
Zm00001d012859	GO:0006412	translation
Zm00001d012859	GO:0050789	regulation of biological process
Zm00001d012859	GO:0090304	nucleic acid metabolic process
Zm00001d012860	GO:0005634	nucleus
Zm00001d012860	GO:0005694	chromosome
Zm00001d012860	GO:0005783	endoplasmic reticulum
Zm00001d012860	GO:0005794	Golgi apparatus
Zm00001d012860	GO:0005856	cytoskeleton
Zm00001d012860	GO:0006139	nucleobase-containing compound metabolic process
Zm00001d012860	GO:0009653	anatomical structure morphogenesis
Zm00001d012860	GO:0015031	protein transport
Zm00001d012860	GO:0016021	NA
Zm00001d012860	GO:0016043	cellular component organization
Zm00001d012860	GO:0016740	transferase activity
Zm00001d012860	GO:0016787	hydrolase activity
Zm00001d012860	GO:0030154	cell differentiation
Zm00001d012860	GO:0032501	multicellular organismal process
Zm00001d012860	GO:0050789	regulation of biological process
Zm00001d012861	GO:0005886	plasma membrane
Zm00001d012861	GO:0006364	rRNA processing
Zm00001d012861	GO:0007165	signal transduction
Zm00001d012861	GO:0009535	chloroplast thylakoid membrane
Zm00001d012861	GO:0009902	chloroplast relocation
Zm00001d012861	GO:0010027	thylakoid membrane organization
Zm00001d012861	GO:0010207	photosystem II assembly
Zm00001d012861	GO:0015450	protein-transporting ATPase activity
Zm00001d012861	GO:0016021	NA
Zm00001d012861	GO:0030570	pectate lyase activity
Zm00001d012861	GO:0035304	regulation of protein dephosphorylation
Zm00001d012861	GO:0042744	hydrogen peroxide catabolic process
Zm00001d012861	GO:0042793	plastid transcription
Zm00001d012861	GO:0045038	protein import into chloroplast thylakoid membrane
Zm00001d012861	GO:0045893	positive regulation of DNA-templated transcription
Zm00001d012861	GO:0046872	metal ion binding
Zm00001d012861	GO:0051205	protein insertion into membrane
Zm00001d012861	GO:0051668	localization within membrane
Zm00001d012861	GO:0070301	cellular response to hydrogen peroxide
Zm00001d012861	GO:0090342	NA
Zm00001d012862	GO:0003723	RNA binding
Zm00001d012862	GO:0004519	endonuclease activity
Zm00001d012862	GO:0008270	zinc ion binding
Zm00001d012862	GO:0009451	RNA modification
Zm00001d012862	GO:0043231	intracellular membrane-bounded organelle
Zm00001d012862	GO:0090305	nucleic acid phosphodiester bond hydrolysis
Zm00001d012863	GO:0005216	monoatomic ion channel activity
Zm00001d012863	GO:0006813	potassium ion transport
Zm00001d012863	GO:0007275	multicellular organism development
Zm00001d012863	GO:0008324	monoatomic cation transmembrane transporter activity
Zm00001d012863	GO:0009059	macromolecule biosynthetic process
Zm00001d012863	GO:0010467	gene expression
Zm00001d012863	GO:0016021	NA
Zm00001d012863	GO:0031323	regulation of cellular metabolic process
Zm00001d012863	GO:0031965	nuclear membrane
Zm00001d012863	GO:0034641	cellular nitrogen compound metabolic process
Zm00001d012863	GO:0044005	NA
Zm00001d012863	GO:0044238	primary metabolic process
Zm00001d012863	GO:0044249	cellular biosynthetic process
Zm00001d012863	GO:0044260	cellular macromolecule metabolic process
Zm00001d012863	GO:0098655	monoatomic cation transmembrane transport
Zm00001d012864	GO:0016021	NA
Zm00001d012864	GO:0032502	developmental process
Zm00001d012864	GO:0044238	primary metabolic process
Zm00001d012864	GO:0044249	cellular biosynthetic process
Zm00001d012864	GO:0050789	regulation of biological process
Zm00001d012865	GO:0003729	mRNA binding
Zm00001d012865	GO:0005685	U1 snRNP
Zm00001d012865	GO:0006376	mRNA splice site selection
Zm00001d012865	GO:0007275	multicellular organism development
Zm00001d012865	GO:0019219	regulation of nucleobase-containing compound metabolic process
Zm00001d012865	GO:0048518	positive regulation of biological process
Zm00001d012865	GO:0048869	cellular developmental process
Zm00001d012865	GO:0051179	localization
Zm00001d012865	GO:0051239	regulation of multicellular organismal process
Zm00001d012865	GO:0071004	U2-type prespliceosome
Zm00001d012866	GO:0005886	plasma membrane
Zm00001d012866	GO:0006886	intracellular protein transport
Zm00001d012866	GO:0008565	NA
Zm00001d012866	GO:0009987	cellular process
Zm00001d012866	GO:0016021	NA
Zm00001d012867	GO:0002943	tRNA dihydrouridine synthesis
Zm00001d012867	GO:0005634	nucleus
Zm00001d012867	GO:0006950	response to stress
Zm00001d012867	GO:0016021	NA
Zm00001d012867	GO:0017150	tRNA dihydrouridine synthase activity
Zm00001d012867	GO:0050660	flavin adenine dinucleotide binding
Zm00001d012867	GO:0051704	NA
Zm00001d012867	GO:0055114	NA
Zm00001d012867	GO:0065007	biological regulation
Zm00001d012868	GO:0005739	mitochondrion
Zm00001d012868	GO:0009507	chloroplast
Zm00001d012868	GO:0016117	carotenoid biosynthetic process
Zm00001d012868	GO:0016491	oxidoreductase activity
Zm00001d012868	GO:0034641	cellular nitrogen compound metabolic process
Zm00001d012868	GO:0043170	macromolecule metabolic process
Zm00001d012868	GO:0044281	small molecule metabolic process
Zm00001d012868	GO:0046608	carotenoid isomerase activity
Zm00001d012868	GO:0055114	NA
Zm00001d012868	GO:0065007	biological regulation
Zm00001d012869	GO:0003723	RNA binding
Zm00001d012869	GO:0004519	endonuclease activity
Zm00001d012869	GO:0004674	protein serine/threonine kinase activity
Zm00001d012869	GO:0005524	ATP binding
Zm00001d012869	GO:0005829	cytosol
Zm00001d012869	GO:0005886	plasma membrane
Zm00001d012869	GO:0006388	tRNA splicing, via endonucleolytic cleavage and ligation
Zm00001d012869	GO:0006468	protein phosphorylation
Zm00001d012869	GO:0016556	mRNA modification
Zm00001d012869	GO:0023052	signaling
Zm00001d012869	GO:0032501	multicellular organismal process
Zm00001d012869	GO:0043231	intracellular membrane-bounded organelle
Zm00001d012869	GO:0043687	post-translational protein modification
Zm00001d012869	GO:0050794	regulation of cellular process
Zm00001d012869	GO:0050896	response to stimulus
Zm00001d012870	GO:0000723	telomere maintenance
Zm00001d012870	GO:0003678	DNA helicase activity
Zm00001d012870	GO:0005634	nucleus
Zm00001d012870	GO:0005840	ribosome
Zm00001d012870	GO:0006281	DNA repair
Zm00001d012870	GO:0008234	cysteine-type peptidase activity
Zm00001d012870	GO:0009059	macromolecule biosynthetic process
Zm00001d012870	GO:0016021	NA
Zm00001d012870	GO:0032508	DNA duplex unwinding
Zm00001d012870	GO:0044249	cellular biosynthetic process
Zm00001d012871	GO:0000723	telomere maintenance
Zm00001d012871	GO:0003678	DNA helicase activity
Zm00001d012871	GO:0005839	proteasome core complex
Zm00001d012871	GO:0006281	DNA repair
Zm00001d012871	GO:0007275	multicellular organism development
Zm00001d012871	GO:0008234	cysteine-type peptidase activity
Zm00001d012871	GO:0031323	regulation of cellular metabolic process
Zm00001d012871	GO:0032508	DNA duplex unwinding
Zm00001d012871	GO:0048869	cellular developmental process
Zm00001d012872	GO:0000723	telomere maintenance
Zm00001d012872	GO:0003678	DNA helicase activity
Zm00001d012872	GO:0005488	binding
Zm00001d012872	GO:0005839	proteasome core complex
Zm00001d012872	GO:0006261	DNA-templated DNA replication
Zm00001d012872	GO:0006281	DNA repair
Zm00001d012872	GO:0006508	proteolysis
Zm00001d012872	GO:0008234	cysteine-type peptidase activity
Zm00001d012872	GO:0019222	regulation of metabolic process
Zm00001d012872	GO:0032508	DNA duplex unwinding
Zm00001d012872	GO:0050794	regulation of cellular process
Zm00001d012873	GO:0000030	mannosyltransferase activity
Zm00001d012873	GO:0003677	DNA binding
Zm00001d012873	GO:0005634	nucleus
Zm00001d012873	GO:0005975	carbohydrate metabolic process
Zm00001d012873	GO:0006351	DNA-templated transcription
Zm00001d012873	GO:0006355	regulation of DNA-templated transcription
Zm00001d012873	GO:0006486	protein glycosylation
Zm00001d012873	GO:0042546	cell wall biogenesis
Zm00001d012875	GO:0005509	calcium ion binding
Zm00001d012875	GO:0005739	mitochondrion
Zm00001d012875	GO:0006351	DNA-templated transcription
Zm00001d012875	GO:0006355	regulation of DNA-templated transcription
Zm00001d012875	GO:0016021	NA
Zm00001d012875	GO:0016043	cellular component organization
Zm00001d012875	GO:0030247	polysaccharide binding
Zm00001d012875	GO:0044267	NA
Zm00001d012877	GO:0003964	RNA-directed DNA polymerase activity
Zm00001d012877	GO:0005215	transporter activity
Zm00001d012877	GO:0005488	binding
Zm00001d012877	GO:0005643	nuclear pore
Zm00001d012877	GO:0005737	cytoplasm
Zm00001d012877	GO:0006278	RNA-templated DNA biosynthetic process
Zm00001d012877	GO:0016021	NA
Zm00001d012877	GO:0055085	transmembrane transport
Zm00001d012880	GO:0005524	ATP binding
Zm00001d012880	GO:0005634	nucleus
Zm00001d012880	GO:0006259	DNA metabolic process
Zm00001d012880	GO:0006974	cellular response to DNA damage stimulus
Zm00001d012880	GO:0016021	NA
Zm00001d012880	GO:0016567	protein ubiquitination
Zm00001d012880	GO:0016787	hydrolase activity
Zm00001d012880	GO:0032502	developmental process
Zm00001d012880	GO:0044763	NA
Zm00001d012880	GO:0046872	metal ion binding
Zm00001d012880	GO:0050794	regulation of cellular process
Zm00001d012881	GO:0004672	protein kinase activity
Zm00001d012881	GO:0005524	ATP binding
Zm00001d012881	GO:0005576	extracellular region
Zm00001d012881	GO:0005774	vacuolar membrane
Zm00001d012881	GO:0005886	plasma membrane
Zm00001d012881	GO:0006468	protein phosphorylation
Zm00001d012881	GO:0009505	plant-type cell wall
Zm00001d012881	GO:0010498	proteasomal protein catabolic process
Zm00001d012881	GO:0019243	methylglyoxal catabolic process to D-lactate via S-lactoyl-glutathione
Zm00001d012881	GO:0050789	regulation of biological process
Zm00001d012881	GO:0051234	establishment of localization
Zm00001d012882	GO:0004675	transmembrane receptor protein serine/threonine kinase activity
Zm00001d012882	GO:0005524	ATP binding
Zm00001d012882	GO:0005886	plasma membrane
Zm00001d012882	GO:0006468	protein phosphorylation
Zm00001d012882	GO:0006950	response to stress
Zm00001d012882	GO:0007166	cell surface receptor signaling pathway
Zm00001d012882	GO:0032501	multicellular organismal process
Zm00001d012882	GO:0048856	anatomical structure development
Zm00001d012883	GO:0005886	plasma membrane
Zm00001d012883	GO:0006855	xenobiotic transmembrane transport
Zm00001d012883	GO:0008324	monoatomic cation transmembrane transporter activity
Zm00001d012883	GO:0009062	fatty acid catabolic process
Zm00001d012883	GO:0015238	NA
Zm00001d012883	GO:0015297	antiporter activity
Zm00001d012883	GO:0016021	NA
Zm00001d012884	GO:0006744	ubiquinone biosynthetic process
Zm00001d012884	GO:0016709	oxidoreductase activity, acting on paired donors, with incorporation or reduction of molecular oxygen, NAD(P)H as one donor, and incorporation of one atom of oxygen
Zm00001d012884	GO:0019243	methylglyoxal catabolic process to D-lactate via S-lactoyl-glutathione
Zm00001d012884	GO:0031314	extrinsic component of mitochondrial inner membrane
Zm00001d012884	GO:0044238	primary metabolic process
Zm00001d012884	GO:0055114	NA
Zm00001d012884	GO:0071949	FAD binding
Zm00001d012885	GO:0000003	reproduction
Zm00001d012885	GO:0004252	serine-type endopeptidase activity
Zm00001d012885	GO:0005618	cell wall
Zm00001d012885	GO:0005829	cytosol
Zm00001d012885	GO:0005886	plasma membrane
Zm00001d012885	GO:0006508	proteolysis
Zm00001d012885	GO:0016021	NA
Zm00001d012885	GO:0019222	regulation of metabolic process
Zm00001d012885	GO:0043086	negative regulation of catalytic activity
Zm00001d012885	GO:0044237	cellular metabolic process
Zm00001d012885	GO:0050896	response to stimulus
Zm00001d012885	GO:0072488	ammonium transmembrane transport
Zm00001d012886	GO:0000447	endonucleolytic cleavage in ITS1 to separate SSU-rRNA from 5.8S rRNA and LSU-rRNA from tricistronic rRNA transcript (SSU-rRNA, 5.8S rRNA, LSU-rRNA)
Zm00001d012886	GO:0000461	endonucleolytic cleavage to generate mature 3'-end of SSU-rRNA from (SSU-rRNA, 5.8S rRNA, LSU-rRNA)
Zm00001d012886	GO:0003735	structural constituent of ribosome
Zm00001d012886	GO:0006414	translational elongation
Zm00001d012886	GO:0009664	plant-type cell wall organization
Zm00001d012886	GO:0016925	protein sumoylation
Zm00001d012886	GO:0022627	cytosolic small ribosomal subunit
Zm00001d012886	GO:0042256	cytosolic ribosome assembly
Zm00001d012886	GO:0042545	cell wall modification
Zm00001d012886	GO:0044710	NA
Zm00001d012886	GO:0065007	biological regulation
Zm00001d012887	GO:0005783	endoplasmic reticulum
Zm00001d012887	GO:0006950	response to stress
Zm00001d012887	GO:0009308	amine metabolic process
Zm00001d012887	GO:0009850	auxin metabolic process
Zm00001d012887	GO:0010210	IAA-Phe conjugate hydrolase activity
Zm00001d012887	GO:0010211	IAA-Leu conjugate hydrolase activity
Zm00001d012887	GO:0016021	NA
Zm00001d012887	GO:0046482	para-aminobenzoic acid metabolic process
Zm00001d012888	GO:0003677	DNA binding
Zm00001d012888	GO:0005634	nucleus
Zm00001d012888	GO:0006351	DNA-templated transcription
Zm00001d012888	GO:0006355	regulation of DNA-templated transcription
Zm00001d012888	GO:0016021	NA
Zm00001d012888	GO:0016853	isomerase activity
Zm00001d012888	GO:0032501	multicellular organismal process
Zm00001d012888	GO:0048856	anatomical structure development
Zm00001d012888	GO:0051234	establishment of localization
Zm00001d012889	GO:0004871	NA
Zm00001d012889	GO:0006351	DNA-templated transcription
Zm00001d012889	GO:0006952	defense response
Zm00001d012889	GO:0007165	signal transduction
Zm00001d012889	GO:0009506	plasmodesma
Zm00001d012889	GO:0009790	embryo development
Zm00001d012889	GO:0016021	NA
Zm00001d012889	GO:0016043	cellular component organization
Zm00001d012889	GO:0046658	NA
Zm00001d012890	GO:0003735	structural constituent of ribosome
Zm00001d012890	GO:0005488	binding
Zm00001d012890	GO:0005762	mitochondrial large ribosomal subunit
Zm00001d012890	GO:0006412	translation
Zm00001d012890	GO:0016020	membrane
Zm00001d012891	GO:0005739	mitochondrion
Zm00001d012891	GO:0006464	NA
Zm00001d012891	GO:0016021	NA
Zm00001d012891	GO:0016979	lipoate-protein ligase activity
Zm00001d012891	GO:0017118	lipoyltransferase activity
Zm00001d012891	GO:0044710	NA
Zm00001d012892	GO:0000062	fatty-acyl-CoA binding
Zm00001d012892	GO:0005634	nucleus
Zm00001d012892	GO:0005829	cytosol
Zm00001d012892	GO:0006869	lipid transport
Zm00001d012892	GO:0009416	response to light stimulus
Zm00001d012892	GO:0009723	response to ethylene
Zm00001d012892	GO:0009753	response to jasmonic acid
Zm00001d012892	GO:0044237	cellular metabolic process
Zm00001d012893	GO:0005525	GTP binding
Zm00001d012893	GO:0005829	cytosol
Zm00001d012893	GO:0007165	signal transduction
Zm00001d012893	GO:0008152	metabolic process
Zm00001d012893	GO:0009707	chloroplast outer membrane
Zm00001d012893	GO:0016021	NA
Zm00001d012893	GO:0016043	cellular component organization
Zm00001d012893	GO:0016817	hydrolase activity, acting on acid anhydrides
Zm00001d012893	GO:0019031	viral envelope
Zm00001d012893	GO:0045036	protein targeting to chloroplast
Zm00001d012894	GO:0004672	protein kinase activity
Zm00001d012894	GO:0005524	ATP binding
Zm00001d012894	GO:0006468	protein phosphorylation
Zm00001d012894	GO:0016021	NA
Zm00001d012894	GO:0016043	cellular component organization
Zm00001d012894	GO:0050789	regulation of biological process
Zm00001d012894	GO:0090304	nucleic acid metabolic process
Zm00001d012895	GO:0003676	nucleic acid binding
Zm00001d012895	GO:0005739	mitochondrion
Zm00001d012895	GO:0005886	plasma membrane
Zm00001d012895	GO:0006310	DNA recombination
Zm00001d012895	GO:0006468	protein phosphorylation
Zm00001d012895	GO:0006865	amino acid transport
Zm00001d012895	GO:0008270	zinc ion binding
Zm00001d012895	GO:0016043	cellular component organization
Zm00001d012895	GO:0044249	cellular biosynthetic process
Zm00001d012896	GO:0005516	calmodulin binding
Zm00001d012896	GO:0005634	nucleus
Zm00001d012896	GO:0006950	response to stress
Zm00001d012896	GO:0007275	multicellular organism development
Zm00001d012896	GO:0008168	methyltransferase activity
Zm00001d012896	GO:0016021	NA
Zm00001d012896	GO:0016043	cellular component organization
Zm00001d012896	GO:0016301	kinase activity
Zm00001d012896	GO:0032259	methylation
Zm00001d012896	GO:0065007	biological regulation
Zm00001d012897	GO:0005198	structural molecule activity
Zm00001d012897	GO:0006886	intracellular protein transport
Zm00001d012897	GO:0016043	cellular component organization
Zm00001d012897	GO:0016192	vesicle-mediated transport
Zm00001d012897	GO:0030130	clathrin coat of trans-Golgi network vesicle
Zm00001d012897	GO:0030132	clathrin coat of coated pit
Zm00001d012898	GO:0004806	triglyceride lipase activity
Zm00001d012898	GO:0006139	nucleobase-containing compound metabolic process
Zm00001d012898	GO:0007165	signal transduction
Zm00001d012898	GO:0009653	anatomical structure morphogenesis
Zm00001d012898	GO:0016021	NA
Zm00001d012898	GO:0016042	lipid catabolic process
Zm00001d012898	GO:0031323	regulation of cellular metabolic process
Zm00001d012898	GO:0048731	system development
Zm00001d012902	GO:0005524	ATP binding
Zm00001d012902	GO:0008565	NA
Zm00001d012902	GO:0009306	protein secretion
Zm00001d012902	GO:0016021	NA
Zm00001d012902	GO:0032501	multicellular organismal process
Zm00001d012902	GO:0042626	ATPase-coupled transmembrane transporter activity
Zm00001d012902	GO:0043234	NA
Zm00001d012902	GO:0044238	primary metabolic process
Zm00001d012902	GO:0044464	NA
Zm00001d012902	GO:0050896	response to stimulus
Zm00001d012902	GO:0071806	protein transmembrane transport
Zm00001d015692	GO:0005634	nucleus
Zm00001d015692	GO:0005819	spindle
Zm00001d015692	GO:0009524	phragmoplast
Zm00001d015692	GO:0009561	megagametogenesis
Zm00001d015692	GO:0046907	intracellular transport
Zm00001d015692	GO:0050896	response to stimulus
Zm00001d015692	GO:0051011	microtubule minus-end binding
Zm00001d015692	GO:0051225	spindle assembly
Zm00001d015692	GO:0055046	microgametogenesis
Zm00001d015692	GO:0070652	HAUS complex
Zm00001d015693	GO:0005819	spindle
Zm00001d015693	GO:0006520	amino acid metabolic process
Zm00001d015693	GO:0009309	amine biosynthetic process
Zm00001d015693	GO:0009524	phragmoplast
Zm00001d015693	GO:0042180	cellular ketone metabolic process
Zm00001d015693	GO:0044283	small molecule biosynthetic process
Zm00001d015693	GO:0051011	microtubule minus-end binding
Zm00001d015693	GO:0051225	spindle assembly
Zm00001d015693	GO:0070652	HAUS complex
Zm00001d015695	GO:0005819	spindle
Zm00001d015695	GO:0009524	phragmoplast
Zm00001d015695	GO:0009561	megagametogenesis
Zm00001d015695	GO:0044237	cellular metabolic process
Zm00001d015695	GO:0044238	primary metabolic process
Zm00001d015695	GO:0044281	small molecule metabolic process
Zm00001d015695	GO:0051011	microtubule minus-end binding
Zm00001d015695	GO:0051225	spindle assembly
Zm00001d015695	GO:0055046	microgametogenesis
Zm00001d015695	GO:0070652	HAUS complex
Zm00001d017165	GO:0000085	mitotic G2 phase
Zm00001d017165	GO:0000278	mitotic cell cycle
Zm00001d017165	GO:0000724	double-strand break repair via homologous recombination
Zm00001d017165	GO:0003700	DNA-binding transcription factor activity
Zm00001d017165	GO:0005634	nucleus
Zm00001d017165	GO:0006396	RNA processing
Zm00001d017165	GO:0007623	circadian rhythm
Zm00001d017165	GO:0008270	zinc ion binding
Zm00001d017165	GO:0009410	response to xenobiotic stimulus
Zm00001d017165	GO:0009585	red, far-red light phototransduction
Zm00001d017165	GO:0009630	gravitropism
Zm00001d017165	GO:0009640	photomorphogenesis
Zm00001d017165	GO:0010018	far-red light signaling pathway
Zm00001d017165	GO:0010212	response to ionizing radiation
Zm00001d017165	GO:0010388	NA
Zm00001d017165	GO:0016020	membrane
Zm00001d017165	GO:0016567	protein ubiquitination
Zm00001d017165	GO:0016571	histone methylation
Zm00001d017165	GO:0016579	protein deubiquitination
Zm00001d017165	GO:0022402	cell cycle process
Zm00001d017165	GO:0042753	positive regulation of circadian rhythm
Zm00001d017165	GO:0045893	positive regulation of DNA-templated transcription
Zm00001d017165	GO:0051276	chromosome organization
Zm00001d017166	GO:0005509	calcium ion binding
Zm00001d017166	GO:0005743	mitochondrial inner membrane
Zm00001d017166	GO:0006468	protein phosphorylation
Zm00001d017166	GO:0006810	transport
Zm00001d017166	GO:0006875	NA
Zm00001d017166	GO:0016021	NA
Zm00001d017166	GO:0042407	cristae formation
Zm00001d017166	GO:0043022	ribosome binding
Zm00001d017167	GO:0004674	protein serine/threonine kinase activity
Zm00001d017167	GO:0004871	NA
Zm00001d017167	GO:0005524	ATP binding
Zm00001d017167	GO:0005783	endoplasmic reticulum
Zm00001d017167	GO:0006468	protein phosphorylation
Zm00001d017167	GO:0007275	multicellular organism development
Zm00001d017167	GO:0009898	cytoplasmic side of plasma membrane
Zm00001d017167	GO:0009966	regulation of signal transduction
Zm00001d017167	GO:0016021	NA
Zm00001d017167	GO:0035556	intracellular signal transduction
Zm00001d017167	GO:0043687	post-translational protein modification
Zm00001d017167	GO:0044710	NA
Zm00001d017168	GO:0003984	acetolactate synthase activity
Zm00001d017168	GO:0005829	cytosol
Zm00001d017168	GO:0006094	gluconeogenesis
Zm00001d017168	GO:0006551	leucine metabolic process
Zm00001d017168	GO:0006573	valine metabolic process
Zm00001d017168	GO:0007010	cytoskeleton organization
Zm00001d017168	GO:0009082	branched-chain amino acid biosynthetic process
Zm00001d017168	GO:0009309	amine biosynthetic process
Zm00001d017168	GO:0009507	chloroplast
Zm00001d017168	GO:0010498	proteasomal protein catabolic process
Zm00001d017168	GO:0016597	amino acid binding
Zm00001d017168	GO:0042180	cellular ketone metabolic process
Zm00001d017168	GO:0044106	NA
Zm00001d017168	GO:1990234	transferase complex
Zm00001d017169	GO:0003676	nucleic acid binding
Zm00001d017169	GO:0005622	intracellular anatomical structure
Zm00001d017169	GO:0006351	DNA-templated transcription
Zm00001d017169	GO:0006355	regulation of DNA-templated transcription
Zm00001d017169	GO:0007186	G protein-coupled receptor signaling pathway
Zm00001d017169	GO:0007275	multicellular organism development
Zm00001d017169	GO:0016021	NA
Zm00001d017169	GO:0046872	metal ion binding
Zm00001d017169	GO:0048518	positive regulation of biological process
Zm00001d017170	GO:0003700	DNA-binding transcription factor activity
Zm00001d017170	GO:0005509	calcium ion binding
Zm00001d017170	GO:0005634	nucleus
Zm00001d017170	GO:0006355	regulation of DNA-templated transcription
Zm00001d017170	GO:0016021	NA
Zm00001d017170	GO:0043565	sequence-specific DNA binding
Zm00001d017170	GO:0044237	cellular metabolic process
Zm00001d017170	GO:0044238	primary metabolic process
Zm00001d017170	GO:0048451	petal formation
Zm00001d017170	GO:0048453	sepal formation
Zm00001d017170	GO:0055085	transmembrane transport
Zm00001d017171	GO:0005216	monoatomic ion channel activity
Zm00001d017171	GO:0005634	nucleus
Zm00001d017171	GO:0005739	mitochondrion
Zm00001d017171	GO:0006351	DNA-templated transcription
Zm00001d017171	GO:0006355	regulation of DNA-templated transcription
Zm00001d017171	GO:0006812	monoatomic cation transport
Zm00001d017171	GO:0009706	chloroplast inner membrane
Zm00001d017171	GO:0010558	negative regulation of macromolecule biosynthetic process
Zm00001d017171	GO:0010629	negative regulation of gene expression
Zm00001d017171	GO:0015288	porin activity
Zm00001d017171	GO:0019031	viral envelope
Zm00001d017171	GO:0031359	NA
Zm00001d017171	GO:0032502	developmental process
Zm00001d017171	GO:0034220	monoatomic ion transmembrane transport
Zm00001d017171	GO:0042802	identical protein binding
Zm00001d017171	GO:0045934	negative regulation of nucleobase-containing compound metabolic process
Zm00001d017171	GO:0046930	pore complex
Zm00001d017172	GO:0004674	protein serine/threonine kinase activity
Zm00001d017172	GO:0005524	ATP binding
Zm00001d017172	GO:0005634	nucleus
Zm00001d017172	GO:0005737	cytoplasm
Zm00001d017172	GO:0006468	protein phosphorylation
Zm00001d017172	GO:0007275	multicellular organism development
Zm00001d017172	GO:0031323	regulation of cellular metabolic process
Zm00001d017172	GO:0035556	intracellular signal transduction
Zm00001d017172	GO:0042221	response to chemical
Zm00001d017172	GO:0043687	post-translational protein modification
Zm00001d017172	GO:0048522	positive regulation of cellular process
Zm00001d017172	GO:0051704	NA
Zm00001d017172	GO:0071495	cellular response to endogenous stimulus
Zm00001d017173	GO:0000776	kinetochore
Zm00001d017173	GO:0003676	nucleic acid binding
Zm00001d017173	GO:0048731	system development
Zm00001d017173	GO:0050794	regulation of cellular process
Zm00001d017173	GO:0090304	nucleic acid metabolic process
Zm00001d017174	GO:0005634	nucleus
Zm00001d017174	GO:0010467	gene expression
Zm00001d017174	GO:0016021	NA
Zm00001d017174	GO:0016070	RNA metabolic process
Zm00001d017175	GO:0000085	mitotic G2 phase
Zm00001d017175	GO:0000166	nucleotide binding
Zm00001d017175	GO:0000278	mitotic cell cycle
Zm00001d017175	GO:0000478	endonucleolytic cleavage involved in rRNA processing
Zm00001d017175	GO:0003723	RNA binding
Zm00001d017175	GO:0005618	cell wall
Zm00001d017175	GO:0005654	nucleoplasm
Zm00001d017175	GO:0005829	cytosol
Zm00001d017175	GO:0006406	mRNA export from nucleus
Zm00001d017175	GO:0006606	protein import into nucleus
Zm00001d017175	GO:0009220	pyrimidine ribonucleotide biosynthetic process
Zm00001d017175	GO:0009410	response to xenobiotic stimulus
Zm00001d017175	GO:0009561	megagametogenesis
Zm00001d017175	GO:0009640	photomorphogenesis
Zm00001d017175	GO:0010388	NA
Zm00001d017175	GO:0016043	cellular component organization
Zm00001d017175	GO:0022402	cell cycle process
Zm00001d017175	GO:0030529	NA
Zm00001d017175	GO:0044743	protein transmembrane import into intracellular organelle
Zm00001d017175	GO:0048513	animal organ development
Zm00001d017175	GO:0048522	positive regulation of cellular process
Zm00001d017175	GO:0048825	cotyledon development
Zm00001d017175	GO:0051301	cell division
Zm00001d017176	GO:0005634	nucleus
Zm00001d017176	GO:0006351	DNA-templated transcription
Zm00001d017176	GO:0006355	regulation of DNA-templated transcription
Zm00001d017176	GO:0008270	zinc ion binding
Zm00001d017176	GO:0009637	response to blue light
Zm00001d017176	GO:0009644	response to high light intensity
Zm00001d017176	GO:0009658	chloroplast organization
Zm00001d017176	GO:0009744	response to sucrose
Zm00001d017176	GO:0009908	flower development
Zm00001d017176	GO:0009909	regulation of flower development
Zm00001d017176	GO:0010018	far-red light signaling pathway
Zm00001d017176	GO:0010100	negative regulation of photomorphogenesis
Zm00001d017176	GO:0010155	regulation of proton transport
Zm00001d017176	GO:0010161	red light signaling pathway
Zm00001d017176	GO:0030154	cell differentiation
Zm00001d017176	GO:0032880	regulation of protein localization
Zm00001d017176	GO:0042631	cellular response to water deprivation
Zm00001d017177	GO:0000166	nucleotide binding
Zm00001d017177	GO:0000398	mRNA splicing, via spliceosome
Zm00001d017177	GO:0003676	nucleic acid binding
Zm00001d017177	GO:0005730	nucleolus
Zm00001d017177	GO:0005829	cytosol
Zm00001d017177	GO:0008270	zinc ion binding
Zm00001d017177	GO:0016021	NA
Zm00001d017177	GO:0016607	nuclear speck
Zm00001d017177	GO:0050789	regulation of biological process
Zm00001d018338	GO:0044237	cellular metabolic process
Zm00001d018339	GO:0005249	voltage-gated potassium channel activity
Zm00001d018339	GO:0005516	calmodulin binding
Zm00001d018339	GO:0006874	intracellular calcium ion homeostasis
Zm00001d018339	GO:0009744	response to sucrose
Zm00001d018339	GO:0009749	response to glucose
Zm00001d018339	GO:0009750	response to fructose
Zm00001d018339	GO:0009827	plant-type cell wall modification
Zm00001d018339	GO:0009860	pollen tube growth
Zm00001d018339	GO:0016021	NA
Zm00001d018339	GO:0016324	apical plasma membrane
Zm00001d018339	GO:0022839	monoatomic ion gated channel activity
Zm00001d018339	GO:0030552	cAMP binding
Zm00001d018339	GO:0030553	cGMP binding
Zm00001d018339	GO:0034765	regulation of monoatomic ion transmembrane transport
Zm00001d018339	GO:0035295	tube development
Zm00001d018339	GO:0048646	anatomical structure formation involved in morphogenesis
Zm00001d018339	GO:0050794	regulation of cellular process
Zm00001d018339	GO:0071805	potassium ion transmembrane transport
Zm00001d018340	GO:0003333	amino acid transmembrane transport
Zm00001d018340	GO:0005275	amine transmembrane transporter activity
Zm00001d018340	GO:0005774	vacuolar membrane
Zm00001d018340	GO:0005886	plasma membrane
Zm00001d018340	GO:0009987	cellular process
Zm00001d018340	GO:0015171	amino acid transmembrane transporter activity
Zm00001d018340	GO:0015837	amine transport
Zm00001d018340	GO:0016021	NA
Zm00001d018340	GO:0022804	active transmembrane transporter activity
Zm00001d018341	GO:0000166	nucleotide binding
Zm00001d018341	GO:0000398	mRNA splicing, via spliceosome
Zm00001d018341	GO:0003676	nucleic acid binding
Zm00001d018341	GO:0005730	nucleolus
Zm00001d018341	GO:0005737	cytoplasm
Zm00001d018341	GO:0008270	zinc ion binding
Zm00001d018341	GO:0016021	NA
Zm00001d018341	GO:0016607	nuclear speck
Zm00001d018341	GO:0065007	biological regulation
Zm00001d018342	GO:0003825	alpha,alpha-trehalose-phosphate synthase (UDP-forming) activity
Zm00001d018342	GO:0005739	mitochondrion
Zm00001d018342	GO:0005829	cytosol
Zm00001d018342	GO:0005992	trehalose biosynthetic process
Zm00001d018342	GO:0006950	response to stress
Zm00001d018342	GO:0016138	glycoside biosynthetic process
Zm00001d018342	GO:0016787	hydrolase activity
Zm00001d018343	GO:0008270	zinc ion binding
Zm00001d018343	GO:0009793	embryo development ending in seed dormancy
Zm00001d018343	GO:0016021	NA
Zm00001d018343	GO:0016567	protein ubiquitination
Zm00001d018343	GO:0043161	proteasome-mediated ubiquitin-dependent protein catabolic process
Zm00001d018343	GO:0061630	ubiquitin protein ligase activity
Zm00001d018343	GO:0080167	response to karrikin
Zm00001d018344	GO:0005886	plasma membrane
Zm00001d018344	GO:0016021	NA
Zm00001d018344	GO:0016301	kinase activity
Zm00001d018344	GO:0016310	phosphorylation
Zm00001d018344	GO:0048513	animal organ development
Zm00001d018344	GO:0050896	response to stimulus
Zm00001d018345	GO:0004407	histone deacetylase activity
Zm00001d018345	GO:0006886	intracellular protein transport
Zm00001d018345	GO:0008652	amino acid biosynthetic process
Zm00001d018345	GO:0009309	amine biosynthetic process
Zm00001d018345	GO:0016192	vesicle-mediated transport
Zm00001d018345	GO:0016746	acyltransferase activity
Zm00001d018345	GO:0030131	clathrin adaptor complex
Zm00001d018345	GO:0042180	cellular ketone metabolic process
Zm00001d018345	GO:0044106	NA
Zm00001d018346	GO:0000118	histone deacetylase complex
Zm00001d018346	GO:0000122	negative regulation of transcription by RNA polymerase II
Zm00001d018346	GO:0006366	transcription by RNA polymerase II
Zm00001d018346	GO:0016575	histone deacetylation
Zm00001d018346	GO:0032041	NAD-dependent histone H3K14 deacetylase activity
Zm00001d018346	GO:0043687	post-translational protein modification
Zm00001d018346	GO:0051276	chromosome organization
Zm00001d018347	GO:0004674	protein serine/threonine kinase activity
Zm00001d018347	GO:0005524	ATP binding
Zm00001d018347	GO:0006468	protein phosphorylation
Zm00001d018347	GO:0007275	multicellular organism development
Zm00001d018347	GO:0016021	NA
Zm00001d018347	GO:0050896	response to stimulus
Zm00001d018348	GO:0000166	nucleotide binding
Zm00001d018348	GO:0003676	nucleic acid binding
Zm00001d018348	GO:0005198	structural molecule activity
Zm00001d018348	GO:0006950	response to stress
Zm00001d018348	GO:0009507	chloroplast
Zm00001d018348	GO:0016021	NA
Zm00001d018348	GO:0016746	acyltransferase activity
Zm00001d018348	GO:0016853	isomerase activity
Zm00001d018348	GO:0044237	cellular metabolic process
Zm00001d018348	GO:0070461	SAGA-type complex
Zm00001d018349	GO:0000085	mitotic G2 phase
Zm00001d018349	GO:0000242	pericentriolar material
Zm00001d018349	GO:0000279	M phase
Zm00001d018349	GO:0001510	RNA methylation
Zm00001d018349	GO:0005524	ATP binding
Zm00001d018349	GO:0005576	extracellular region
Zm00001d018349	GO:0005720	NA
Zm00001d018349	GO:0005753	mitochondrial proton-transporting ATP synthase complex
Zm00001d018349	GO:0005794	Golgi apparatus
Zm00001d018349	GO:0005832	chaperonin-containing T-complex
Zm00001d018349	GO:0005874	microtubule
Zm00001d018349	GO:0005875	microtubule associated complex
Zm00001d018349	GO:0005886	plasma membrane
Zm00001d018349	GO:0006094	gluconeogenesis
Zm00001d018349	GO:0006911	phagocytosis, engulfment
Zm00001d018349	GO:0007021	tubulin complex assembly
Zm00001d018349	GO:0007052	mitotic spindle organization
Zm00001d018349	GO:0009220	pyrimidine ribonucleotide biosynthetic process
Zm00001d018349	GO:0009640	photomorphogenesis
Zm00001d018349	GO:0009909	regulation of flower development
Zm00001d018349	GO:0010388	NA
Zm00001d018349	GO:0010498	proteasomal protein catabolic process
Zm00001d018349	GO:0030054	cell junction
Zm00001d018349	GO:0031982	vesicle
Zm00001d018349	GO:0034968	histone lysine methylation
Zm00001d018349	GO:0044183	protein folding chaperone
Zm00001d018349	GO:0048518	positive regulation of biological process
Zm00001d018349	GO:0051082	unfolded protein binding
Zm00001d018349	GO:0051084	'de novo' post-translational protein folding
Zm00001d018349	GO:0051276	chromosome organization
Zm00001d018349	GO:0061077	chaperone-mediated protein folding
Zm00001d018350	GO:0005768	endosome
Zm00001d018350	GO:0005802	trans-Golgi network
Zm00001d018350	GO:0009225	nucleotide-sugar metabolic process
Zm00001d018350	GO:0016021	NA
Zm00001d018350	GO:0033481	galacturonate biosynthetic process
Zm00001d018350	GO:0050378	UDP-glucuronate 4-epimerase activity
Zm00001d018350	GO:0050662	NA
Zm00001d018350	GO:0050829	defense response to Gram-negative bacterium
Zm00001d018350	GO:0050832	defense response to fungus
Zm00001d018352	GO:0004674	protein serine/threonine kinase activity
Zm00001d018352	GO:0005524	ATP binding
Zm00001d018352	GO:0005634	nucleus
Zm00001d018352	GO:0005737	cytoplasm
Zm00001d018352	GO:0005886	plasma membrane
Zm00001d018352	GO:0007346	regulation of mitotic cell cycle
Zm00001d018352	GO:0023014	NA
Zm00001d018352	GO:0031098	stress-activated protein kinase signaling cascade
Zm00001d018352	GO:0032147	activation of protein kinase activity
Zm00001d018352	GO:0032501	multicellular organismal process
Zm00001d018352	GO:0042981	regulation of apoptotic process
Zm00001d018352	GO:0043687	post-translational protein modification
Zm00001d018355	GO:0000322	storage vacuole
Zm00001d018355	GO:0000323	lytic vacuole
Zm00001d018355	GO:0000421	autophagosome membrane
Zm00001d018355	GO:0000422	autophagy of mitochondrion
Zm00001d018355	GO:0005768	endosome
Zm00001d018355	GO:0005829	cytosol
Zm00001d018355	GO:0006497	protein lipidation
Zm00001d018355	GO:0009267	cellular response to starvation
Zm00001d018355	GO:0016021	NA
Zm00001d018355	GO:0032266	phosphatidylinositol-3-phosphate binding
Zm00001d018355	GO:0034045	phagophore assembly site membrane
Zm00001d018355	GO:0034497	protein localization to phagophore assembly site
Zm00001d018355	GO:0044248	cellular catabolic process
Zm00001d018355	GO:0044804	autophagy of nucleus
Zm00001d018355	GO:0046907	intracellular transport
Zm00001d018355	GO:0070772	PAS complex
Zm00001d018355	GO:0080025	phosphatidylinositol-3,5-bisphosphate binding
Zm00001d018355	GO:0098852	lytic vacuole membrane
Zm00001d018356	GO:0000139	Golgi membrane
Zm00001d018356	GO:0004609	phosphatidylserine decarboxylase activity
Zm00001d018356	GO:0005509	calcium ion binding
Zm00001d018356	GO:0005795	Golgi stack
Zm00001d018356	GO:0006139	nucleobase-containing compound metabolic process
Zm00001d018356	GO:0006646	phosphatidylethanolamine biosynthetic process
Zm00001d018356	GO:0007165	signal transduction
Zm00001d018356	GO:0010008	endosome membrane
Zm00001d018356	GO:0016540	protein autoprocessing
Zm00001d018356	GO:0043687	post-translational protein modification
Zm00001d018358	GO:0005739	mitochondrion
Zm00001d018358	GO:0006355	regulation of DNA-templated transcription
Zm00001d018358	GO:0008219	cell death
Zm00001d018358	GO:0009706	chloroplast inner membrane
Zm00001d018358	GO:0009816	NA
Zm00001d018358	GO:0009908	flower development
Zm00001d018358	GO:0010154	fruit development
Zm00001d018358	GO:0010277	chlorophyllide a oxygenase [overall] activity
Zm00001d018358	GO:0015996	chlorophyll catabolic process
Zm00001d018358	GO:0016021	NA
Zm00001d018358	GO:0016630	protochlorophyllide reductase activity
Zm00001d018358	GO:0016702	oxidoreductase activity, acting on single donors with incorporation of molecular oxygen, incorporation of two atoms of oxygen
Zm00001d018358	GO:0018489	vanillate monooxygenase activity
Zm00001d018358	GO:0032441	pheophorbide a oxygenase activity
Zm00001d018358	GO:0044238	primary metabolic process
Zm00001d018358	GO:0044260	cellular macromolecule metabolic process
Zm00001d018358	GO:0044271	cellular nitrogen compound biosynthetic process
Zm00001d018358	GO:0045036	protein targeting to chloroplast
Zm00001d018358	GO:0051188	NA
Zm00001d018358	GO:0051537	2 iron, 2 sulfur cluster binding
Zm00001d018358	GO:0055114	NA
Zm00001d018358	GO:0070988	demethylation
Zm00001d018359	GO:0000139	Golgi membrane
Zm00001d018359	GO:0005789	endoplasmic reticulum membrane
Zm00001d018359	GO:0005886	plasma membrane
Zm00001d018359	GO:0006623	protein targeting to vacuole
Zm00001d018359	GO:0006915	apoptotic process
Zm00001d018359	GO:0007154	cell communication
Zm00001d018359	GO:0008654	phospholipid biosynthetic process
Zm00001d018359	GO:0009793	embryo development ending in seed dormancy
Zm00001d018359	GO:0012502	induction of programmed cell death
Zm00001d018359	GO:0015194	L-serine transmembrane transporter activity
Zm00001d018359	GO:0015825	L-serine transport
Zm00001d018359	GO:0016021	NA
Zm00001d018359	GO:0016192	vesicle-mediated transport
Zm00001d018359	GO:0043065	positive regulation of apoptotic process
Zm00001d018360	GO:0000390	spliceosomal complex disassembly
Zm00001d018360	GO:0003676	nucleic acid binding
Zm00001d018360	GO:0006351	DNA-templated transcription
Zm00001d018360	GO:0007165	signal transduction
Zm00001d018360	GO:0007175	negative regulation of epidermal growth factor-activated receptor activity
Zm00001d018360	GO:0008270	zinc ion binding
Zm00001d018360	GO:0032501	multicellular organismal process
Zm00001d018360	GO:0032502	developmental process
Zm00001d018360	GO:0045892	negative regulation of DNA-templated transcription
Zm00001d018360	GO:0071008	U2-type post-mRNA release spliceosomal complex
Zm00001d018361	GO:0005773	vacuole
Zm00001d018361	GO:0005829	cytosol
Zm00001d018361	GO:0006508	proteolysis
Zm00001d018361	GO:0006733	NA
Zm00001d018361	GO:0006807	nitrogen compound metabolic process
Zm00001d018361	GO:0016787	hydrolase activity
Zm00001d018361	GO:0042180	cellular ketone metabolic process
Zm00001d018361	GO:0051188	NA
Zm00001d018362	GO:0003743	translation initiation factor activity
Zm00001d018362	GO:0005634	nucleus
Zm00001d018362	GO:0005829	cytosol
Zm00001d018362	GO:0006413	translational initiation
Zm00001d018362	GO:0007005	mitochondrion organization
Zm00001d018362	GO:0007275	multicellular organism development
Zm00001d018362	GO:0016020	membrane
Zm00001d018362	GO:0016556	mRNA modification
Zm00001d018362	GO:0044710	NA
Zm00001d018363	GO:0005576	extracellular region
Zm00001d018363	GO:0005829	cytosol
Zm00001d018363	GO:0008289	lipid binding
Zm00001d018363	GO:0009987	cellular process
Zm00001d018363	GO:0012505	endomembrane system
Zm00001d018363	GO:0016021	NA
Zm00001d018363	GO:0020037	heme binding
Zm00001d018363	GO:0032440	2-alkenal reductase [NAD(P)+] activity
Zm00001d018363	GO:0048731	system development
Zm00001d018363	GO:0050794	regulation of cellular process
Zm00001d018363	GO:0055114	NA
Zm00001d018364	GO:0005634	nucleus
Zm00001d018364	GO:0006950	response to stress
Zm00001d018364	GO:0009908	flower development
Zm00001d018364	GO:0016021	NA
Zm00001d018364	GO:0016301	kinase activity
Zm00001d018364	GO:0016310	phosphorylation
Zm00001d018365	GO:0004435	phosphatidylinositol phospholipase C activity
Zm00001d018365	GO:0005777	peroxisome
Zm00001d018365	GO:0006351	DNA-templated transcription
Zm00001d018365	GO:0008270	zinc ion binding
Zm00001d018365	GO:0009734	auxin-activated signaling pathway
Zm00001d018365	GO:0016021	NA
Zm00001d018365	GO:0048046	apoplast
Zm00001d018366	GO:0003743	translation initiation factor activity
Zm00001d018366	GO:0005618	cell wall
Zm00001d018366	GO:0006413	translational initiation
Zm00001d018366	GO:0006950	response to stress
Zm00001d018366	GO:0009073	aromatic amino acid family biosynthetic process
Zm00001d018366	GO:0009507	chloroplast
Zm00001d018366	GO:0009658	chloroplast organization
Zm00001d018366	GO:0009793	embryo development ending in seed dormancy
Zm00001d018366	GO:0016070	RNA metabolic process
Zm00001d018366	GO:0016226	iron-sulfur cluster assembly
Zm00001d018366	GO:0019288	isopentenyl diphosphate biosynthetic process, methylerythritol 4-phosphate pathway
Zm00001d018366	GO:0032790	ribosome disassembly
Zm00001d018366	GO:0043022	ribosome binding
Zm00001d018366	GO:0045036	protein targeting to chloroplast
Zm00001d018366	GO:0045893	positive regulation of DNA-templated transcription
Zm00001d018366	GO:0048366	leaf development
Zm00001d018367	GO:0005829	cytosol
Zm00001d018367	GO:0009809	lignin biosynthetic process
Zm00001d018367	GO:0009963	positive regulation of flavonoid biosynthetic process
Zm00001d018367	GO:0010252	auxin homeostasis
Zm00001d018367	GO:0016020	membrane
Zm00001d018367	GO:0031328	positive regulation of cellular biosynthetic process
Zm00001d018367	GO:0032787	monocarboxylic acid metabolic process
Zm00001d018367	GO:0034641	cellular nitrogen compound metabolic process
Zm00001d018367	GO:0044255	cellular lipid metabolic process
Zm00001d018367	GO:0044283	small molecule biosynthetic process
Zm00001d018367	GO:0047172	shikimate O-hydroxycinnamoyltransferase activity
Zm00001d018367	GO:0047205	quinate O-hydroxycinnamoyltransferase activity
Zm00001d018367	GO:0055114	NA
Zm00001d018367	GO:1900378	positive regulation of secondary metabolite biosynthetic process
Zm00001d018367	GO:2000762	regulation of phenylpropanoid metabolic process
Zm00001d018368	GO:0000422	autophagy of mitochondrion
Zm00001d018368	GO:0005776	autophagosome
Zm00001d018368	GO:0008270	zinc ion binding
Zm00001d018368	GO:0009506	plasmodesma
Zm00001d018368	GO:0010150	leaf senescence
Zm00001d018368	GO:0016236	macroautophagy
Zm00001d018368	GO:0023052	signaling
Zm00001d018368	GO:0031323	regulation of cellular metabolic process
Zm00001d018368	GO:0034045	phagophore assembly site membrane
Zm00001d018368	GO:0034641	cellular nitrogen compound metabolic process
Zm00001d018368	GO:0042803	protein homodimerization activity
Zm00001d018368	GO:0043170	macromolecule metabolic process
Zm00001d018368	GO:0044238	primary metabolic process
Zm00001d018368	GO:1990316	Atg1/ULK1 kinase complex
Zm00001d023510	GO:0004674	protein serine/threonine kinase activity
Zm00001d023510	GO:0004713	protein tyrosine kinase activity
Zm00001d023510	GO:0004871	NA
Zm00001d023510	GO:0005524	ATP binding
Zm00001d023510	GO:0005829	cytosol
Zm00001d023510	GO:0006468	protein phosphorylation
Zm00001d023510	GO:0016597	amino acid binding
Zm00001d023510	GO:0035556	intracellular signal transduction
Zm00001d023510	GO:0044710	NA
Zm00001d023510	GO:0048731	system development
Zm00001d023511	GO:0000166	nucleotide binding
Zm00001d023511	GO:0003723	RNA binding
Zm00001d023511	GO:0004519	endonuclease activity
Zm00001d023511	GO:0004672	protein kinase activity
Zm00001d023511	GO:0006468	protein phosphorylation
Zm00001d023511	GO:0008270	zinc ion binding
Zm00001d023511	GO:0009451	RNA modification
Zm00001d023511	GO:0016021	NA
Zm00001d023511	GO:0043231	intracellular membrane-bounded organelle
Zm00001d023511	GO:0048544	recognition of pollen
Zm00001d023512	GO:0004869	cysteine-type endopeptidase inhibitor activity
Zm00001d023512	GO:0010467	gene expression
Zm00001d023512	GO:0010951	negative regulation of endopeptidase activity
Zm00001d023512	GO:0016021	NA
Zm00001d023512	GO:0016043	cellular component organization
Zm00001d023512	GO:0044260	cellular macromolecule metabolic process
Zm00001d023512	GO:0090304	nucleic acid metabolic process
Zm00001d023513	GO:0000145	exocyst
Zm00001d023513	GO:0005634	nucleus
Zm00001d023513	GO:0005829	cytosol
Zm00001d023513	GO:0005886	plasma membrane
Zm00001d023513	GO:0006887	exocytosis
Zm00001d023513	GO:0009738	abscisic acid-activated signaling pathway
Zm00001d023513	GO:0009827	plant-type cell wall modification
Zm00001d023513	GO:0009860	pollen tube growth
Zm00001d023513	GO:0033036	macromolecule localization
Zm00001d023513	GO:0035295	tube development
Zm00001d023513	GO:0035556	intracellular signal transduction
Zm00001d023513	GO:0046907	intracellular transport
Zm00001d023513	GO:0048193	Golgi vesicle transport
Zm00001d023513	GO:0048646	anatomical structure formation involved in morphogenesis
Zm00001d023513	GO:0065010	extracellular membrane-bounded organelle
Zm00001d023513	GO:0070062	extracellular exosome
Zm00001d023513	GO:0090406	pollen tube
Zm00001d023514	GO:0003677	DNA binding
Zm00001d023514	GO:0003746	translation elongation factor activity
Zm00001d023514	GO:0005829	cytosol
Zm00001d023514	GO:0006355	regulation of DNA-templated transcription
Zm00001d023514	GO:0006368	transcription elongation by RNA polymerase II
Zm00001d023514	GO:0006414	translational elongation
Zm00001d023514	GO:0007275	multicellular organism development
Zm00001d023514	GO:0016043	cellular component organization
Zm00001d023514	GO:0044710	NA
Zm00001d023514	GO:0070449	elongin complex
Zm00001d023515	GO:0007399	nervous system development
Zm00001d023515	GO:0008440	inositol-1,4,5-trisphosphate 3-kinase activity
Zm00001d023515	GO:0009653	anatomical structure morphogenesis
Zm00001d023515	GO:0016021	NA
Zm00001d023515	GO:0016043	cellular component organization
Zm00001d023515	GO:0016310	phosphorylation
Zm00001d023515	GO:0048513	animal organ development
Zm00001d023515	GO:0048869	cellular developmental process
Zm00001d023515	GO:0050794	regulation of cellular process
Zm00001d023516	GO:0005537	mannose binding
Zm00001d023516	GO:0006468	protein phosphorylation
Zm00001d023516	GO:0009699	phenylpropanoid biosynthetic process
Zm00001d023516	GO:0043531	ADP binding
Zm00001d023516	GO:0048046	apoplast
Zm00001d023516	GO:0050790	regulation of catalytic activity
Zm00001d023517	GO:0005096	GTPase activator activity
Zm00001d023517	GO:0005622	intracellular anatomical structure
Zm00001d023517	GO:0006351	DNA-templated transcription
Zm00001d023517	GO:0006886	intracellular protein transport
Zm00001d023517	GO:0009653	anatomical structure morphogenesis
Zm00001d023517	GO:0012505	endomembrane system
Zm00001d023517	GO:0016787	hydrolase activity
Zm00001d023517	GO:0017137	NA
Zm00001d023517	GO:0031338	regulation of vesicle fusion
Zm00001d023517	GO:0045893	positive regulation of DNA-templated transcription
Zm00001d023517	GO:0048731	system development
Zm00001d023517	GO:0050896	response to stimulus
Zm00001d023517	GO:0090630	activation of GTPase activity
Zm00001d023518	GO:0003676	nucleic acid binding
Zm00001d023518	GO:0008380	RNA splicing
Zm00001d023518	GO:0009733	response to auxin
Zm00001d023518	GO:0010468	regulation of gene expression
Zm00001d023518	GO:0046983	protein dimerization activity
Zm00001d023518	GO:0048869	cellular developmental process
Zm00001d023518	GO:0051252	regulation of RNA metabolic process
Zm00001d023518	GO:0070647	protein modification by small protein conjugation or removal
Zm00001d025908	GO:0000226	microtubule cytoskeleton organization
Zm00001d025908	GO:0000911	cytokinesis by cell plate formation
Zm00001d025908	GO:0004888	transmembrane signaling receptor activity
Zm00001d025908	GO:0005688	U6 snRNP
Zm00001d025908	GO:0006260	DNA replication
Zm00001d025908	GO:0006275	regulation of DNA replication
Zm00001d025908	GO:0006306	DNA methylation
Zm00001d025908	GO:0006346	DNA methylation-dependent heterochromatin formation
Zm00001d025908	GO:0006396	RNA processing
Zm00001d025908	GO:0007275	multicellular organism development
Zm00001d025908	GO:0008283	cell population proliferation
Zm00001d025908	GO:0009653	anatomical structure morphogenesis
Zm00001d025908	GO:0009909	regulation of flower development
Zm00001d025908	GO:0009957	epidermal cell fate specification
Zm00001d025908	GO:0010389	regulation of G2/M transition of mitotic cell cycle
Zm00001d025908	GO:0016020	membrane
Zm00001d025908	GO:0016491	oxidoreductase activity
Zm00001d025908	GO:0016572	NA
Zm00001d025908	GO:0018209	peptidyl-serine modification
Zm00001d025908	GO:0031048	RNA-mediated heterochromatin formation
Zm00001d025908	GO:0046540	U4/U6 x U5 tri-snRNP complex
Zm00001d025908	GO:0051493	regulation of cytoskeleton organization
Zm00001d025908	GO:0051567	histone H3-K9 methylation
Zm00001d025910	GO:0003700	DNA-binding transcription factor activity
Zm00001d025910	GO:0005634	nucleus
Zm00001d025910	GO:0005737	cytoplasm
Zm00001d025910	GO:0006351	DNA-templated transcription
Zm00001d025910	GO:0009651	response to salt stress
Zm00001d025910	GO:0009743	response to carbohydrate
Zm00001d025910	GO:0009873	ethylene-activated signaling pathway
Zm00001d025910	GO:0010200	response to chitin
Zm00001d025910	GO:0043565	sequence-specific DNA binding
Zm00001d025910	GO:0044710	NA
Zm00001d025910	GO:0045893	positive regulation of DNA-templated transcription
Zm00001d025910	GO:1900036	positive regulation of cellular response to heat
Zm00001d025910	GO:2000070	regulation of response to water deprivation
Zm00001d025911	GO:0000159	protein phosphatase type 2A complex
Zm00001d025911	GO:0000166	nucleotide binding
Zm00001d025911	GO:0003333	amino acid transmembrane transport
Zm00001d025911	GO:0005634	nucleus
Zm00001d025911	GO:0006139	nucleobase-containing compound metabolic process
Zm00001d025911	GO:0016021	NA
Zm00001d025911	GO:0016043	cellular component organization
Zm00001d025911	GO:0016757	glycosyltransferase activity
Zm00001d025911	GO:0044260	cellular macromolecule metabolic process
Zm00001d025911	GO:0050790	regulation of catalytic activity
Zm00001d025911	GO:0050794	regulation of cellular process
Zm00001d025912	GO:0005795	Golgi stack
Zm00001d025912	GO:0005975	carbohydrate metabolic process
Zm00001d025912	GO:0016021	NA
Zm00001d025912	GO:0044249	cellular biosynthetic process
Zm00001d025912	GO:0044267	NA
Zm00001d025912	GO:0050512	lactosylceramide 4-alpha-galactosyltransferase activity
Zm00001d025912	GO:0051260	protein homooligomerization
Zm00001d025913	GO:0000786	nucleosome
Zm00001d025913	GO:0003677	DNA binding
Zm00001d025913	GO:0005730	nucleolus
Zm00001d025913	GO:0006259	DNA metabolic process
Zm00001d025913	GO:0006334	nucleosome assembly
Zm00001d025913	GO:0009058	biosynthetic process
Zm00001d025913	GO:0009507	chloroplast
Zm00001d025913	GO:0044710	NA
Zm00001d025913	GO:0046982	protein heterodimerization activity
Zm00001d025914	GO:0006139	nucleobase-containing compound metabolic process
Zm00001d025914	GO:0007275	multicellular organism development
Zm00001d025914	GO:0031323	regulation of cellular metabolic process
Zm00001d025914	GO:0044249	cellular biosynthetic process
Zm00001d025914	GO:0044260	cellular macromolecule metabolic process
Zm00001d025914	GO:0060255	regulation of macromolecule metabolic process
Zm00001d025914	GO:0080090	regulation of primary metabolic process
Zm00001d025915	GO:0005484	SNAP receptor activity
Zm00001d025915	GO:0005783	endoplasmic reticulum
Zm00001d025915	GO:0006886	intracellular protein transport
Zm00001d025915	GO:0006888	endoplasmic reticulum to Golgi vesicle-mediated transport
Zm00001d025915	GO:0006890	retrograde vesicle-mediated transport, Golgi to endoplasmic reticulum
Zm00001d025915	GO:0009987	cellular process
Zm00001d025915	GO:0016021	NA
Zm00001d025915	GO:0031201	SNARE complex
Zm00001d025916	GO:0006970	response to osmotic stress
Zm00001d025916	GO:0008270	zinc ion binding
Zm00001d025916	GO:0009409	response to cold
Zm00001d025916	GO:0009414	response to water deprivation
Zm00001d025916	GO:0009611	response to wounding
Zm00001d025916	GO:0009723	response to ethylene
Zm00001d025916	GO:0016021	NA
Zm00001d025916	GO:0016881	acid-amino acid ligase activity
Zm00001d025916	GO:0031090	organelle membrane
Zm00001d025916	GO:0032527	protein exit from endoplasmic reticulum
Zm00001d025916	GO:0032940	secretion by cell
Zm00001d025916	GO:0036513	Derlin-1 retrotranslocation complex
Zm00001d025916	GO:0042787	NA
Zm00001d025916	GO:0044390	ubiquitin-like protein conjugating enzyme binding
Zm00001d025916	GO:0050794	regulation of cellular process
Zm00001d025916	GO:0071712	ER-associated misfolded protein catabolic process
Zm00001d025916	GO:0090304	nucleic acid metabolic process
Zm00001d025916	GO:1904264	NA
Zm00001d025917	GO:0000271	polysaccharide biosynthetic process
Zm00001d025917	GO:0005794	Golgi apparatus
Zm00001d025917	GO:0006807	nitrogen compound metabolic process
Zm00001d025917	GO:0008194	UDP-glycosyltransferase activity
Zm00001d025917	GO:0016021	NA
Zm00001d025917	GO:0016758	hexosyltransferase activity
Zm00001d025917	GO:0019538	protein metabolic process
Zm00001d025917	GO:0044249	cellular biosynthetic process
Zm00001d025917	GO:0044260	cellular macromolecule metabolic process
Zm00001d025917	GO:0044262	cellular carbohydrate metabolic process
Zm00001d025917	GO:0048856	anatomical structure development
Zm00001d025918	GO:0006139	nucleobase-containing compound metabolic process
Zm00001d025918	GO:0010467	gene expression
Zm00001d025918	GO:0016021	NA
Zm00001d025918	GO:0016740	transferase activity
Zm00001d025918	GO:0016874	ligase activity
Zm00001d025918	GO:0044249	cellular biosynthetic process
Zm00001d025918	GO:0044260	cellular macromolecule metabolic process
Zm00001d025918	GO:0050794	regulation of cellular process
Zm00001d025918	GO:0060255	regulation of macromolecule metabolic process
Zm00001d025919	GO:0002943	tRNA dihydrouridine synthesis
Zm00001d025919	GO:0003725	double-stranded RNA binding
Zm00001d025919	GO:0005634	nucleus
Zm00001d025919	GO:0005739	mitochondrion
Zm00001d025919	GO:0005829	cytosol
Zm00001d025919	GO:0005840	ribosome
Zm00001d025919	GO:0006808	regulation of nitrogen utilization
Zm00001d025919	GO:0017150	tRNA dihydrouridine synthase activity
[truncated: 1,939 more rows]

## Sheet: Measured_Mural_SNP_BLUP
SNP	Chromosome	Position
1-120513379	1	122341424
1-212522299	1	215542232
1-300114620	1	305632512
2-99715247	2	101936295
2-134227669	2	137609594
2-189099952	2	194103518
3-55664934	3	55581328
3-201915855	3	205052600
3-219332687	3	222915976
4-94512135	4	103659679
4-236702629	4	241469317
5-1466976	5	1508945
5-144662090	5	148017889
5-183177622	5	187787777
5-213270911	5	219056279
6-84843951	6	87801332
6-104939326	6	108124213
7-99441425	7	102527453
8-665419	8	801635
8-128589466	8	132954317
8-160910728	8	166340057
8-166610973	8	172301785
8-171332492	8	177058914
9-4307818	9	3895683
9-89743695	9	92073079
9-154188566	9	157067037
10-30208620	10	30983687
10-132549567	10	133752375
10-136858905	10	138052206

## Sheet: Measured_Mural_Gene_BLUP
Plant_Height_Measured_BLUPs_Mural_FarmCPU	Plant_Height_Measured_BLUPs_Mural_FarmCPU_overlap
Zm00001d044821	Zm00001d012016
Zm00001d034921	Zm00001d032173
Zm00001d053818	Zm00001d043610
Zm00001d012893	Zm00001d043607
Zm00001d048477	Zm00001d012877
Zm00001d044235	Zm00001d012867
Zm00001d053799	Zm00001d012015
Zm00001d046494	Zm00001d053819
Zm00001d025912	Zm00001d012880
Zm00001d018361	Zm00001d026096
Zm00001d043615	Zm00001d012875
Zm00001d020254	Zm00001d032175
Zm00001d044822	Zm00001d008200
Zm00001d005969	Zm00001d018356
Zm00001d008203	Zm00001d032172
Zm00001d036972	Zm00001d008201
Zm00001d008188	Zm00001d053816
Zm00001d048482	Zm00001d053815
Zm00001d018355	Zm00001d017167
Zm00001d012887
Zm00001d012310
Zm00001d048489
Zm00001d036423
Zm00001d044246
Zm00001d026082
Zm00001d046484
Zm00001d040636
Zm00001d046489
Zm00001d005957
Zm00001d044250
Zm00001d018358
Zm00001d043612
Zm00001d026087
Zm00001d030317
Zm00001d043610
Zm00001d008159
Zm00001d011997
Zm00001d046493
Zm00001d012890
Zm00001d012317
Zm00001d026094
Zm00001d053813
Zm00001d048487
Zm00001d008191
Zm00001d025921
Zm00001d012881
Zm00001d025927
Zm00001d046492
Zm00001d012020
Zm00001d012898
Zm00001d034924
Zm00001d012600
Zm00001d044237
Zm00001d034927
Zm00001d004309
Zm00001d048468
Zm00001d018344
Zm00001d026078
Zm00001d008182
Zm00001d004310
Zm00001d048478
Zm00001d012604
Zm00001d026090
Zm00001d010911
Zm00001d008201
Zm00001d012322
Zm00001d048463
Zm00001d020256
Zm00001d034926
Zm00001d046480
Zm00001d044259
Zm00001d005966
Zm00001d053812
Zm00001d018352
Zm00001d012623
Zm00001d010909
Zm00001d012593
Zm00001d008162
Zm00001d053805
Zm00001d048481
Zm00001d034920
Zm00001d036981
Zm00001d012586
Zm00001d012607
Zm00001d017172
Zm00001d012331
Zm00001d000995
Zm00001d043613
Zm00001d012610
Zm00001d034929
Zm00001d012870
Zm00001d025929
Zm00001d001411
Zm00001d032168
Zm00001d012897
Zm00001d005968
Zm00001d016165
Zm00001d012613
Zm00001d004768
Zm00001d012864
Zm00001d012902
Zm00001d048496
Zm00001d012006
Zm00001d048480
Zm00001d012591
Zm00001d048495
Zm00001d026867
Zm00001d008181
Zm00001d044247
Zm00001d016167
Zm00001d012875
Zm00001d023949
Zm00001d043599
Zm00001d044239
Zm00001d026083
Zm00001d012892
Zm00001d008179
Zm00001d050608
Zm00001d046483
Zm00001d018339
Zm00001d020261
Zm00001d020251
Zm00001d022912
Zm00001d020253
Zm00001d044254
Zm00001d048483
Zm00001d012895
Zm00001d023944
Zm00001d050607
Zm00001d025910
Zm00001d004762
Zm00001d026076
Zm00001d012869
Zm00001d001660
Zm00001d036418
Zm00001d032166
Zm00001d026086
Zm00001d012332
Zm00001d048484
Zm00001d025908
Zm00001d048475
Zm00001d012873
Zm00001d017177
Zm00001d012575
Zm00001d025924
Zm00001d004305
Zm00001d036983
Zm00001d012564
Zm00001d008194
Zm00001d008161
Zm00001d012013
Zm00001d012003
Zm00001d044825
Zm00001d012581
Zm00001d034916
Zm00001d017173
Zm00001d012599
Zm00001d012328
Zm00001d053819
Zm00001d026085
Zm00001d025915
Zm00001d046485
Zm00001d020255
Zm00001d048497
Zm00001d012888
Zm00001d012618
Zm00001d012580
Zm00001d012329
Zm00001d043606
Zm00001d036987
Zm00001d012019
Zm00001d032176
Zm00001d034917
Zm00001d026089
Zm00001d040635
Zm00001d048470
Zm00001d000996
Zm00001d044242
Zm00001d008178
Zm00001d048472
Zm00001d048469
Zm00001d004308
Zm00001d036425
Zm00001d012884
Zm00001d012879
Zm00001d023952
Zm00001d044816
Zm00001d004765
Zm00001d027139
Zm00001d012574
Zm00001d001753
Zm00001d012017
Zm00001d032172
Zm00001d012588
Zm00001d048462
Zm00001d036426
Zm00001d026079
Zm00001d040637
Zm00001d048494
Zm00001d018350
Zm00001d032170
Zm00001d048486
Zm00001d043605
Zm00001d023086
Zm00001d040643
Zm00001d012598
Zm00001d017168
Zm00001d012015
Zm00001d012619
Zm00001d026080
Zm00001d036973
Zm00001d011994
Zm00001d053809
Zm00001d012021
Zm00001d036420
Zm00001d012582
Zm00001d023177
Zm00001d048461
Zm00001d023950
Zm00001d048466
Zm00001d017175
Zm00001d046488
Zm00001d012293
Zm00001d012886
Zm00001d025926
Zm00001d018346
Zm00001d043601
Zm00001d036986
Zm00001d053798
Zm00001d012014
Zm00001d043609
Zm00001d025931
Zm00001d048474
Zm00001d012877
Zm00001d012320
Zm00001d048490
Zm00001d026077
Zm00001d018345
Zm00001d016166
Zm00001d012865
Zm00001d018338
Zm00001d010907
Zm00001d012894
Zm00001d048467
Zm00001d012321
Zm00001d025918
Zm00001d012327
Zm00001d012307
Zm00001d048473
Zm00001d012573
Zm00001d040644
Zm00001d010908
Zm00001d023943
Zm00001d012621
Zm00001d004306
Zm00001d012896
Zm00001d012602
Zm00001d012330
Zm00001d053806
Zm00001d012009
Zm00001d023187
Zm00001d018347
Zm00001d018364
Zm00001d012308
Zm00001d012584
Zm00001d032165
Zm00001d010905
Zm00001d020259
Zm00001d012601
Zm00001d023945
Zm00001d012885
Zm00001d018362
Zm00001d018365
Zm00001d012325
Zm00001d043611
Zm00001d048499
Zm00001d044819
Zm00001d005958
Zm00001d012595
Zm00001d048491
Zm00001d036417
Zm00001d012005
Zm00001d012874
Zm00001d010903
Zm00001d040639
Zm00001d048492
Zm00001d012315
Zm00001d046487
Zm00001d053803
Zm00001d048493
Zm00001d027034
Zm00001d008160
Zm00001d043616
Zm00001d044244
Zm00001d022911
Zm00001d005965
Zm00001d012608
Zm00001d018342
Zm00001d048479
Zm00001d034918
Zm00001d018360
Zm00001d053815
Zm00001d008198
Zm00001d012614
Zm00001d027226
Zm00001d023186
Zm00001d016161
Zm00001d017176
Zm00001d053816
Zm00001d001493
Zm00001d012603
Zm00001d044251
Zm00001d016162
Zm00001d053814
Zm00001d018343
Zm00001d008196
Zm00001d046490
Zm00001d010904
Zm00001d012871
Zm00001d036977
Zm00001d025914
Zm00001d053797
Zm00001d022910
Zm00001d005964
Zm00001d046482
Zm00001d012007
Zm00001d012585
Zm00001d044240
Zm00001d043614
Zm00001d020260
Zm00001d025919
Zm00001d017169
Zm00001d012570
Zm00001d027035
Zm00001d046479
Zm00001d012891
Zm00001d044253
Zm00001d000925
Zm00001d036422
Zm00001d018349
Zm00001d023084
Zm00001d032177
Zm00001d008190
Zm00001d012326
Zm00001d008189
Zm00001d025930
Zm00001d026088
Zm00001d044241
Zm00001d000928
Zm00001d026084
Zm00001d012300
Zm00001d012302
Zm00001d023085
Zm00001d044818
Zm00001d017174
Zm00001d017167
Zm00001d027050
Zm00001d017171
Zm00001d025922
Zm00001d044245
Zm00001d001191
Zm00001d017166
Zm00001d012889
Zm00001d008144
Zm00001d012311
Zm00001d012312
Zm00001d012883
Zm00001d005962
Zm00001d053800
Zm00001d036427
Zm00001d012868
Zm00001d034915
Zm00001d053807
Zm00001d012605
Zm00001d036971
Zm00001d012620
Zm00001d018367
Zm00001d012292
Zm00001d025911
Zm00001d025916
Zm00001d008205
Zm00001d048476
Zm00001d017165
Zm00001d016164
Zm00001d012566
Zm00001d053801
Zm00001d012590
Zm00001d036978
Zm00001d012617
Zm00001d036985
Zm00001d026095
Zm00001d012882
Zm00001d012323
Zm00001d011996
Zm00001d017170
Zm00001d012304
Zm00001d012861
Zm00001d012318
Zm00001d012860
Zm00001d012567
Zm00001d053810
Zm00001d012866
Zm00001d012612
Zm00001d018359
Zm00001d000927
Zm00001d032175
Zm00001d046491
Zm00001d053802
Zm00001d005970
Zm00001d012316
Zm00001d008192
Zm00001d025913
Zm00001d018340
Zm00001d023031
Zm00001d008186
Zm00001d044255
Zm00001d036975
Zm00001d012314
Zm00001d016163
Zm00001d000685
Zm00001d050609
Zm00001d012016
Zm00001d012296
Zm00001d034925
Zm00001d008193
Zm00001d016170
Zm00001d034919
Zm00001d005959
Zm00001d012872
Zm00001d012569
Zm00001d012571
Zm00001d026091
Zm00001d050604
Zm00001d012295
Zm00001d012597
Zm00001d012862
Zm00001d012301
Zm00001d000926
Zm00001d025923
Zm00001d023083
Zm00001d020252
Zm00001d012615
Zm00001d040638
Zm00001d050605
Zm00001d012859
Zm00001d001410
Zm00001d012306
Zm00001d025928
Zm00001d032167
Zm00001d012313
Zm00001d040632
Zm00001d036984
Zm00001d032173
Zm00001d012010
Zm00001d022913
Zm00001d022914
Zm00001d008200
Zm00001d043617
Zm00001d027033
Zm00001d036982
Zm00001d023946
Zm00001d005963
Zm00001d026096
Zm00001d012609
Zm00001d043607
Zm00001d044824
Zm00001d030323
Zm00001d012611
Zm00001d012606
Zm00001d012572
Zm00001d040634
Zm00001d008187
Zm00001d001494
Zm00001d018356
Zm00001d012004
Zm00001d036988
Zm00001d008199
Zm00001d005961
Zm00001d012876
Zm00001d012863
Zm00001d018366
Zm00001d012297
Zm00001d044827
Zm00001d005971
Zm00001d012576
Zm00001d008185
Zm00001d012577
Zm00001d025920
Zm00001d040641
Zm00001d043604
Zm00001d012587
Zm00001d050606
Zm00001d005960
Zm00001d000994
Zm00001d008195
Zm00001d025917
Zm00001d012294
Zm00001d012596
Zm00001d012002
Zm00001d018351
Zm00001d018348
Zm00001d012299
Zm00001d008145
Zm00001d011999
Zm00001d004763
Zm00001d048471
Zm00001d044260
Zm00001d012594
Zm00001d043600
Zm00001d001752
Zm00001d018341
Zm00001d012880
Zm00001d012578
Zm00001d018363
Zm00001d034914
Zm00001d008184
Zm00001d012583
Zm00001d044820
Zm00001d053817
Zm00001d020257
Zm00001d044243
Zm00001d040633
Zm00001d012867
Zm00001d004764
Zm00001d012568
Zm00001d010910
Zm00001d044823
Zm00001d018368
Zm00001d023947
Zm00001d053808
Zm00001d010906

## Sheet: Measured_Mural_GO_BLUP
GENEID	GOID	TERM
Zm00001d004305	GO:0005315	inorganic phosphate transmembrane transporter activity
Zm00001d004305	GO:0005634	nucleus
Zm00001d004305	GO:0005773	vacuole
Zm00001d004305	GO:0005886	plasma membrane
Zm00001d004305	GO:0009737	response to abscisic acid
Zm00001d004305	GO:0015114	phosphate ion transmembrane transporter activity
Zm00001d004305	GO:0016021	NA
Zm00001d004305	GO:0016036	cellular response to phosphate starvation
Zm00001d004305	GO:0035435	phosphate ion transmembrane transport
Zm00001d004306	GO:0005315	inorganic phosphate transmembrane transporter activity
Zm00001d004306	GO:0005634	nucleus
Zm00001d004306	GO:0005773	vacuole
Zm00001d004306	GO:0005886	plasma membrane
Zm00001d004306	GO:0009737	response to abscisic acid
Zm00001d004306	GO:0015114	phosphate ion transmembrane transporter activity
Zm00001d004306	GO:0016021	NA
Zm00001d004306	GO:0016036	cellular response to phosphate starvation
Zm00001d004306	GO:0035435	phosphate ion transmembrane transport
Zm00001d004308	GO:0005315	inorganic phosphate transmembrane transporter activity
Zm00001d004308	GO:0005634	nucleus
Zm00001d004308	GO:0005773	vacuole
Zm00001d004308	GO:0005886	plasma membrane
Zm00001d004308	GO:0009737	response to abscisic acid
Zm00001d004308	GO:0015114	phosphate ion transmembrane transporter activity
Zm00001d004308	GO:0016021	NA
Zm00001d004308	GO:0016036	cellular response to phosphate starvation
Zm00001d004308	GO:0035435	phosphate ion transmembrane transport
Zm00001d004309	GO:0000087	mitotic M phase
Zm00001d004309	GO:0000226	microtubule cytoskeleton organization
Zm00001d004309	GO:0004252	serine-type endopeptidase activity
Zm00001d004309	GO:0005737	cytoplasm
Zm00001d004309	GO:0006955	immune response
Zm00001d004309	GO:0007049	cell cycle
Zm00001d004309	GO:0007059	chromosome segregation
Zm00001d004309	GO:0016021	NA
Zm00001d004309	GO:0016485	protein processing
Zm00001d004309	GO:0031012	extracellular matrix
Zm00001d004309	GO:0031323	regulation of cellular metabolic process
Zm00001d004309	GO:0043231	intracellular membrane-bounded organelle
Zm00001d004309	GO:0044249	cellular biosynthetic process
Zm00001d004310	GO:0003909	DNA ligase activity
Zm00001d004310	GO:0005524	ATP binding
Zm00001d004310	GO:0006260	DNA replication
Zm00001d004310	GO:0006281	DNA repair
Zm00001d004310	GO:0016021	NA
Zm00001d004310	GO:0016491	oxidoreductase activity
Zm00001d004762	GO:0005524	ATP binding
Zm00001d004762	GO:0005886	plasma membrane
Zm00001d004762	GO:0009154	purine ribonucleotide catabolic process
Zm00001d004762	GO:0009207	purine ribonucleoside triphosphate catabolic process
Zm00001d004762	GO:0009737	response to abscisic acid
Zm00001d004762	GO:0016021	NA
Zm00001d004762	GO:0042626	ATPase-coupled transmembrane transporter activity
Zm00001d004762	GO:0046034	ATP metabolic process
Zm00001d004762	GO:0046130	purine ribonucleoside catabolic process
Zm00001d004762	GO:0055085	transmembrane transport
Zm00001d004762	GO:0080168	abscisic acid transport
Zm00001d004763	GO:0005975	carbohydrate metabolic process
Zm00001d004763	GO:0006952	defense response
Zm00001d004763	GO:0009505	plant-type cell wall
Zm00001d004763	GO:0009506	plasmodesma
Zm00001d004763	GO:0009793	embryo development ending in seed dormancy
Zm00001d004763	GO:0010584	pollen exine formation
Zm00001d004763	GO:0016021	NA
Zm00001d004763	GO:0030247	polysaccharide binding
Zm00001d004763	GO:0042973	glucan endo-1,3-beta-D-glucosidase activity
Zm00001d004763	GO:0044710	NA
Zm00001d004763	GO:0046658	NA
Zm00001d004763	GO:0051641	cellular localization
Zm00001d004764	GO:0005739	mitochondrion
Zm00001d004764	GO:0006520	amino acid metabolic process
Zm00001d004764	GO:0008483	transaminase activity
Zm00001d004764	GO:0009308	amine metabolic process
Zm00001d004764	GO:0030170	pyridoxal phosphate binding
Zm00001d004764	GO:0034641	cellular nitrogen compound metabolic process
Zm00001d004764	GO:0042180	cellular ketone metabolic process
Zm00001d004765	GO:0000015	phosphopyruvate hydratase complex
Zm00001d004765	GO:0000287	magnesium ion binding
Zm00001d004765	GO:0004634	phosphopyruvate hydratase activity
Zm00001d004765	GO:0006096	glycolytic process
Zm00001d004765	GO:0009628	response to abiotic stimulus
Zm00001d004765	GO:0042221	response to chemical
Zm00001d004768	GO:0005576	extracellular region
Zm00001d004768	GO:0005618	cell wall
Zm00001d004768	GO:0005975	carbohydrate metabolic process
Zm00001d004768	GO:0016021	NA
Zm00001d004768	GO:0030247	polysaccharide binding
Zm00001d004768	GO:0042973	glucan endo-1,3-beta-D-glucosidase activity
Zm00001d004768	GO:0044710	NA
Zm00001d004768	GO:0046658	NA
Zm00001d004768	GO:0050896	response to stimulus
Zm00001d004768	GO:0071555	cell wall organization
Zm00001d005957	GO:0003714	transcription corepressor activity
Zm00001d005957	GO:0005634	nucleus
Zm00001d005957	GO:0006351	DNA-templated transcription
Zm00001d005957	GO:0006810	transport
Zm00001d005957	GO:0023052	signaling
Zm00001d005957	GO:0032501	multicellular organismal process
Zm00001d005957	GO:0051649	establishment of localization in cell
Zm00001d005957	GO:1903507	negative regulation of nucleic acid-templated transcription
Zm00001d005958	GO:0005634	nucleus
Zm00001d005958	GO:0005886	plasma membrane
Zm00001d005958	GO:0008327	methyl-CpG binding
Zm00001d005958	GO:0023052	signaling
Zm00001d005958	GO:0044237	cellular metabolic process
Zm00001d005958	GO:0044238	primary metabolic process
Zm00001d005958	GO:0046872	metal ion binding
Zm00001d005958	GO:0050794	regulation of cellular process
Zm00001d005959	GO:0005739	mitochondrion
Zm00001d005959	GO:0006979	response to oxidative stress
Zm00001d005959	GO:0007275	multicellular organism development
Zm00001d005959	GO:0008270	zinc ion binding
Zm00001d005959	GO:0009507	chloroplast
Zm00001d005959	GO:0009653	anatomical structure morphogenesis
Zm00001d005959	GO:0015824	proline transport
Zm00001d005959	GO:0016021	NA
Zm00001d005959	GO:0016043	cellular component organization
Zm00001d005959	GO:0016787	hydrolase activity
Zm00001d005959	GO:0050789	regulation of biological process
Zm00001d005961	GO:0006351	DNA-templated transcription
Zm00001d005961	GO:0006355	regulation of DNA-templated transcription
Zm00001d005961	GO:0016021	NA
Zm00001d005961	GO:0016043	cellular component organization
Zm00001d005961	GO:0016579	protein deubiquitination
Zm00001d005961	GO:0016740	transferase activity
Zm00001d005961	GO:0032501	multicellular organismal process
Zm00001d005961	GO:1902499	positive regulation of protein autoubiquitination
Zm00001d005962	GO:0003700	DNA-binding transcription factor activity
Zm00001d005962	GO:0005886	plasma membrane
Zm00001d005962	GO:0006139	nucleobase-containing compound metabolic process
Zm00001d005962	GO:0006355	regulation of DNA-templated transcription
Zm00001d005962	GO:0007165	signal transduction
Zm00001d005962	GO:0009725	response to hormone
Zm00001d005962	GO:0016021	NA
Zm00001d005962	GO:0034645	cellular macromolecule biosynthetic process
Zm00001d005962	GO:0043565	sequence-specific DNA binding
Zm00001d005962	GO:0046983	protein dimerization activity
Zm00001d005964	GO:0003700	DNA-binding transcription factor activity
Zm00001d005964	GO:0005634	nucleus
Zm00001d005964	GO:0006351	DNA-templated transcription
Zm00001d005964	GO:0006355	regulation of DNA-templated transcription
Zm00001d005964	GO:0009911	positive regulation of flower development
Zm00001d005964	GO:0040008	regulation of growth
Zm00001d005964	GO:0043565	sequence-specific DNA binding
Zm00001d005964	GO:0046983	protein dimerization activity
Zm00001d005964	GO:0048513	animal organ development
Zm00001d005965	GO:0005622	intracellular anatomical structure
Zm00001d005965	GO:0007165	signal transduction
Zm00001d005965	GO:0008270	zinc ion binding
Zm00001d005965	GO:0032502	developmental process
Zm00001d005965	GO:0034641	cellular nitrogen compound metabolic process
Zm00001d005965	GO:0044238	primary metabolic process
Zm00001d005965	GO:0044249	cellular biosynthetic process
Zm00001d005965	GO:0044281	small molecule metabolic process
Zm00001d005966	GO:0001727	lipid kinase activity
Zm00001d005966	GO:0004430	1-phosphatidylinositol 4-kinase activity
Zm00001d005966	GO:0006810	transport
Zm00001d005966	GO:0016043	cellular component organization
Zm00001d005966	GO:0043424	protein histidine kinase binding
Zm00001d005966	GO:0046777	protein autophosphorylation
Zm00001d005966	GO:0046854	phosphatidylinositol phosphate biosynthetic process
Zm00001d005968	GO:0006259	DNA metabolic process
Zm00001d005968	GO:0007275	multicellular organism development
Zm00001d005968	GO:0016021	NA
Zm00001d005968	GO:0016888	endodeoxyribonuclease activity, producing 5'-phosphomonoesters
Zm00001d005968	GO:0044265	cellular macromolecule catabolic process
Zm00001d005968	GO:0050896	response to stimulus
Zm00001d005968	GO:0051179	localization
Zm00001d005969	GO:0003700	DNA-binding transcription factor activity
Zm00001d005969	GO:0005634	nucleus
Zm00001d005969	GO:0006351	DNA-templated transcription
Zm00001d005969	GO:0006355	regulation of DNA-templated transcription
Zm00001d005969	GO:0043565	sequence-specific DNA binding
Zm00001d005969	GO:0046983	protein dimerization activity
Zm00001d005970	GO:0003677	DNA binding
Zm00001d005970	GO:0005634	nucleus
Zm00001d005970	GO:0006351	DNA-templated transcription
Zm00001d005970	GO:0006355	regulation of DNA-templated transcription
Zm00001d005970	GO:0008270	zinc ion binding
Zm00001d005971	GO:0003840	NA
Zm00001d005971	GO:0005618	cell wall
Zm00001d005971	GO:0006810	transport
Zm00001d005971	GO:0007155	cell adhesion
Zm00001d005971	GO:0008289	lipid binding
Zm00001d005971	GO:0009913	epidermal cell differentiation
Zm00001d005971	GO:0010054	trichoblast differentiation
Zm00001d005971	GO:0016021	NA
Zm00001d005971	GO:0016132	brassinosteroid biosynthetic process
Zm00001d005971	GO:0043170	macromolecule metabolic process
Zm00001d005971	GO:0046165	alcohol biosynthetic process
Zm00001d005971	GO:0046658	NA
Zm00001d005971	GO:0048367	shoot system development
Zm00001d005971	GO:0048513	animal organ development
Zm00001d005971	GO:0048646	anatomical structure formation involved in morphogenesis
Zm00001d008178	GO:0000303	response to superoxide
Zm00001d008178	GO:0005524	ATP binding
Zm00001d008178	GO:0005886	plasma membrane
Zm00001d008178	GO:0006855	xenobiotic transmembrane transport
Zm00001d008178	GO:0006888	endoplasmic reticulum to Golgi vesicle-mediated transport
Zm00001d008178	GO:0008559	ABC-type xenobiotic transporter activity
Zm00001d008178	GO:0009154	purine ribonucleotide catabolic process
Zm00001d008178	GO:0009207	purine ribonucleoside triphosphate catabolic process
Zm00001d008178	GO:0009407	toxin catabolic process
Zm00001d008178	GO:0009414	response to water deprivation
Zm00001d008178	GO:0009506	plasmodesma
Zm00001d008178	GO:0009630	gravitropism
Zm00001d008178	GO:0009734	auxin-activated signaling pathway
Zm00001d008178	GO:0009735	response to cytokinin
Zm00001d008178	GO:0009738	abscisic acid-activated signaling pathway
Zm00001d008178	GO:0009743	response to carbohydrate
Zm00001d008178	GO:0009753	response to jasmonic acid
Zm00001d008178	GO:0009873	ethylene-activated signaling pathway
Zm00001d008178	GO:0009913	epidermal cell differentiation
Zm00001d008178	GO:0010315	auxin export across the plasma membrane
Zm00001d008178	GO:0010540	basipetal auxin transport
Zm00001d008178	GO:0010583	response to cyclopentenone
Zm00001d008178	GO:0016021	NA
Zm00001d008178	GO:0042538	hyperosmotic salinity response
Zm00001d008178	GO:0042908	xenobiotic transport
Zm00001d008178	GO:0043090	amino acid import
Zm00001d008178	GO:0043161	proteasome-mediated ubiquitin-dependent protein catabolic process
Zm00001d008178	GO:0043248	proteasome assembly
Zm00001d008178	GO:0046034	ATP metabolic process
Zm00001d008178	GO:0046130	purine ribonucleoside catabolic process
Zm00001d008178	GO:0048513	animal organ development
Zm00001d008178	GO:0048646	anatomical structure formation involved in morphogenesis
Zm00001d008178	GO:0048767	root hair elongation
Zm00001d008178	GO:0051788	response to misfolded protein
Zm00001d008179	GO:0005221	intracellular cyclic nucleotide activated monoatomic cation channel activity
Zm00001d008179	GO:0005249	voltage-gated potassium channel activity
Zm00001d008179	GO:0005488	binding
Zm00001d008179	GO:0005622	intracellular anatomical structure
Zm00001d008179	GO:0008152	metabolic process
Zm00001d008179	GO:0009987	cellular process
Zm00001d008179	GO:0016021	NA
Zm00001d008179	GO:0050896	response to stimulus
Zm00001d008179	GO:0098655	monoatomic cation transmembrane transport
Zm00001d008181	GO:0005488	binding
Zm00001d008181	GO:0006629	lipid metabolic process
Zm00001d008181	GO:0016021	NA
Zm00001d008181	GO:0019887	protein kinase regulator activity
Zm00001d008181	GO:0022857	transmembrane transporter activity
Zm00001d008181	GO:0032501	multicellular organismal process
Zm00001d008181	GO:0044237	cellular metabolic process
Zm00001d008181	GO:0045859	regulation of protein kinase activity
Zm00001d008181	GO:0055085	transmembrane transport
Zm00001d008182	GO:0003993	acid phosphatase activity
Zm00001d008182	GO:0006366	transcription by RNA polymerase II
Zm00001d008182	GO:0007275	multicellular organism development
Zm00001d008182	GO:0016311	dephosphorylation
Zm00001d008182	GO:0045944	positive regulation of transcription by RNA polymerase II
Zm00001d008182	GO:0046872	metal ion binding
Zm00001d008184	GO:0006950	response to stress
Zm00001d008184	GO:0016042	lipid catabolic process
Zm00001d008184	GO:0016787	hydrolase activity
Zm00001d008184	GO:0044248	cellular catabolic process
Zm00001d008185	GO:0004222	metalloendopeptidase activity
Zm00001d008185	GO:0006351	DNA-templated transcription
Zm00001d008185	GO:0006508	proteolysis
Zm00001d008185	GO:0031326	regulation of cellular biosynthetic process
Zm00001d008185	GO:0048518	positive regulation of biological process
Zm00001d008185	GO:0048856	anatomical structure development
Zm00001d008185	GO:0050896	response to stimulus
Zm00001d008185	GO:0051171	regulation of nitrogen compound metabolic process
Zm00001d008185	GO:0080090	regulation of primary metabolic process
Zm00001d008186	GO:0004364	glutathione transferase activity
Zm00001d008186	GO:0005829	cytosol
Zm00001d008186	GO:0006950	response to stress
Zm00001d008186	GO:0007165	signal transduction
Zm00001d008186	GO:0016043	cellular component organization
Zm00001d008186	GO:0044237	cellular metabolic process
Zm00001d008186	GO:0044238	primary metabolic process
Zm00001d008186	GO:0046686	response to cadmium ion
Zm00001d008187	GO:0005829	cytosol
Zm00001d008187	GO:0006508	proteolysis
Zm00001d008187	GO:0006629	lipid metabolic process
Zm00001d008187	GO:0009507	chloroplast
Zm00001d008187	GO:0016020	membrane
Zm00001d008187	GO:0019450	L-cysteine catabolic process to pyruvate
Zm00001d008187	GO:0030170	pyridoxal phosphate binding
Zm00001d008187	GO:0034641	cellular nitrogen compound metabolic process
Zm00001d008187	GO:0043412	macromolecule modification
Zm00001d008187	GO:0044260	cellular macromolecule metabolic process
Zm00001d008187	GO:0045439	isopenicillin-N epimerase activity
Zm00001d008187	GO:0051188	NA
Zm00001d008187	GO:0080146	L-cysteine desulfhydrase activity
Zm00001d008188	GO:0000723	telomere maintenance
Zm00001d008188	GO:0003678	DNA helicase activity
Zm00001d008188	GO:0005488	binding
Zm00001d008188	GO:0005839	proteasome core complex
Zm00001d008188	GO:0006261	DNA-templated DNA replication
Zm00001d008188	GO:0006281	DNA repair
Zm00001d008188	GO:0008234	cysteine-type peptidase activity
Zm00001d008188	GO:0019222	regulation of metabolic process
Zm00001d008188	GO:0032508	DNA duplex unwinding
Zm00001d008188	GO:0050794	regulation of cellular process
Zm00001d008189	GO:0004190	aspartic-type endopeptidase activity
Zm00001d008189	GO:0005576	extracellular region
Zm00001d008189	GO:0005773	vacuole
Zm00001d008189	GO:0005829	cytosol
Zm00001d008189	GO:0006007	glucose catabolic process
Zm00001d008189	GO:0006096	glycolytic process
Zm00001d008189	GO:0006508	proteolysis
Zm00001d008189	GO:0006623	protein targeting to vacuole
Zm00001d008189	GO:0006629	lipid metabolic process
Zm00001d008189	GO:0006833	water transport
Zm00001d008189	GO:0006972	hyperosmotic response
Zm00001d008189	GO:0007030	Golgi organization
Zm00001d008189	GO:0009266	response to temperature stimulus
Zm00001d008189	GO:0009506	plasmodesma
Zm00001d008189	GO:0009651	response to salt stress
Zm00001d008189	GO:0009735	response to cytokinin
Zm00001d008189	GO:0016021	NA
Zm00001d008189	GO:0030163	protein catabolic process
Zm00001d008189	GO:0046686	response to cadmium ion
Zm00001d008189	GO:0048513	animal organ development
Zm00001d008190	GO:0003700	DNA-binding transcription factor activity
Zm00001d008190	GO:0005634	nucleus
Zm00001d008190	GO:0006351	DNA-templated transcription
Zm00001d008190	GO:0006950	response to stress
Zm00001d008190	GO:0016021	NA
Zm00001d008190	GO:0042221	response to chemical
Zm00001d008190	GO:0043565	sequence-specific DNA binding
Zm00001d008190	GO:0045892	negative regulation of DNA-templated transcription
Zm00001d008191	GO:0005525	GTP binding
Zm00001d008191	GO:0005785	signal recognition particle receptor complex
Zm00001d008191	GO:0006614	SRP-dependent cotranslational protein targeting to membrane
Zm00001d008191	GO:0007264	small GTPase mediated signal transduction
Zm00001d008191	GO:0008152	metabolic process
Zm00001d008191	GO:0016021	NA
Zm00001d008192	GO:0003676	nucleic acid binding
Zm00001d008192	GO:0005654	nucleoplasm
Zm00001d008192	GO:0005737	cytoplasm
Zm00001d008192	GO:0006357	regulation of transcription by RNA polymerase II
Zm00001d008192	GO:0016021	NA
Zm00001d008192	GO:0044237	cellular metabolic process
Zm00001d008192	GO:0046983	protein dimerization activity
Zm00001d008193	GO:0005506	iron ion binding
Zm00001d008193	GO:0005634	nucleus
Zm00001d008193	GO:0006139	nucleobase-containing compound metabolic process
Zm00001d008193	GO:0009059	macromolecule biosynthetic process
Zm00001d008193	GO:0016021	NA
Zm00001d008193	GO:0016624	oxidoreductase activity, acting on the aldehyde or oxo group of donors, disulfide as acceptor
Zm00001d008193	GO:0016702	oxidoreductase activity, acting on single donors with incorporation of molecular oxygen, incorporation of two atoms of oxygen
Zm00001d008193	GO:0043687	post-translational protein modification
Zm00001d008193	GO:0044249	cellular biosynthetic process
Zm00001d008193	GO:0050794	regulation of cellular process
Zm00001d008193	GO:0055114	NA
Zm00001d008194	GO:0005623	NA
Zm00001d008194	GO:0006950	response to stress
Zm00001d008194	GO:0016491	oxidoreductase activity
Zm00001d008194	GO:0031323	regulation of cellular metabolic process
Zm00001d008194	GO:0044237	cellular metabolic process
Zm00001d008194	GO:0044238	primary metabolic process
Zm00001d008194	GO:0045454	cell redox homeostasis
Zm00001d008194	GO:0048731	system development
Zm00001d008194	GO:0050660	flavin adenine dinucleotide binding
Zm00001d008194	GO:0055114	NA
Zm00001d008195	GO:0000981	DNA-binding transcription factor activity, RNA polymerase II-specific
Zm00001d008195	GO:0003677	DNA binding
Zm00001d008195	GO:0006351	DNA-templated transcription
Zm00001d008195	GO:0006357	regulation of transcription by RNA polymerase II
Zm00001d008195	GO:0008270	zinc ion binding
Zm00001d008195	GO:0009190	cyclic nucleotide biosynthetic process
Zm00001d008195	GO:0016021	NA
Zm00001d008195	GO:0016849	phosphorus-oxygen lyase activity
Zm00001d008195	GO:0035556	intracellular signal transduction
Zm00001d008195	GO:0048731	system development
Zm00001d008196	GO:0000003	reproduction
Zm00001d008196	GO:0003910	DNA ligase (ATP) activity
Zm00001d008196	GO:0005524	ATP binding
Zm00001d008196	GO:0009733	response to auxin
Zm00001d008196	GO:0044260	cellular macromolecule metabolic process
Zm00001d008196	GO:0090304	nucleic acid metabolic process
Zm00001d008198	GO:0003677	DNA binding
Zm00001d008198	GO:0003682	chromatin binding
Zm00001d008198	GO:0005634	nucleus
Zm00001d008198	GO:0006351	DNA-templated transcription
Zm00001d008198	GO:0006355	regulation of DNA-templated transcription
Zm00001d008198	GO:0008270	zinc ion binding
Zm00001d008198	GO:0009651	response to salt stress
Zm00001d008198	GO:0009653	anatomical structure morphogenesis
Zm00001d008198	GO:0009723	response to ethylene
Zm00001d008198	GO:0009737	response to abscisic acid
Zm00001d008198	GO:0009739	response to gibberellin
Zm00001d008198	GO:0009751	response to salicylic acid
Zm00001d008198	GO:0009753	response to jasmonic acid
Zm00001d008198	GO:0023052	signaling
Zm00001d008198	GO:0046686	response to cadmium ion
Zm00001d008198	GO:0048513	animal organ development
Zm00001d008199	GO:0000272	polysaccharide catabolic process
Zm00001d008199	GO:0002679	respiratory burst involved in defense response
Zm00001d008199	GO:0004568	chitinase activity
Zm00001d008199	GO:0005615	extracellular space
Zm00001d008199	GO:0005618	cell wall
Zm00001d008199	GO:0005773	vacuole
Zm00001d008199	GO:0006032	chitin catabolic process
Zm00001d008199	GO:0006865	amino acid transport
Zm00001d008199	GO:0008061	chitin binding
Zm00001d008199	GO:0009871	jasmonic acid and ethylene-dependent systemic resistance, ethylene mediated signaling pathway
Zm00001d008199	GO:0010167	response to nitrate
Zm00001d008199	GO:0010200	response to chitin
Zm00001d008199	GO:0015706	nitrate transmembrane transport
Zm00001d008199	GO:0016021	NA
Zm00001d008199	GO:0016998	cell wall macromolecule catabolic process
Zm00001d008199	GO:0031640	killing of cells of another organism
Zm00001d008199	GO:0044724	NA
Zm00001d008199	GO:0046686	response to cadmium ion
Zm00001d008199	GO:0050832	defense response to fungus
Zm00001d008199	GO:0071840	cellular component organization or biogenesis
Zm00001d008200	GO:0006810	transport
Zm00001d008200	GO:0009409	response to cold
Zm00001d008200	GO:0009737	response to abscisic acid
Zm00001d008200	GO:0009987	cellular process
Zm00001d008200	GO:0016021	NA
Zm00001d008200	GO:0042538	hyperosmotic salinity response
Zm00001d008201	GO:0003700	DNA-binding transcription factor activity
Zm00001d008201	GO:0005634	nucleus
Zm00001d008201	GO:0006351	DNA-templated transcription
Zm00001d008201	GO:0006355	regulation of DNA-templated transcription
Zm00001d008201	GO:0009734	auxin-activated signaling pathway
Zm00001d008201	GO:0009791	post-embryonic development
Zm00001d008201	GO:0048513	animal organ development
Zm00001d008203	GO:0004729	oxygen-dependent protoporphyrinogen oxidase activity
Zm00001d008203	GO:0006782	protoporphyrinogen IX biosynthetic process
Zm00001d008203	GO:0009534	chloroplast thylakoid
Zm00001d008203	GO:0009941	chloroplast envelope
Zm00001d008203	GO:0015995	chlorophyll biosynthetic process
Zm00001d008203	GO:0044238	primary metabolic process
Zm00001d008203	GO:0044281	small molecule metabolic process
Zm00001d008203	GO:0055114	NA
Zm00001d008205	GO:0003677	DNA binding
Zm00001d008205	GO:0003700	DNA-binding transcription factor activity
Zm00001d008205	GO:0005634	nucleus
Zm00001d008205	GO:0006351	DNA-templated transcription
Zm00001d008205	GO:0006355	regulation of DNA-templated transcription
Zm00001d008205	GO:0007623	circadian rhythm
Zm00001d008205	GO:0009585	red, far-red light phototransduction
Zm00001d008205	GO:0009630	gravitropism
Zm00001d008205	GO:0009704	de-etiolation
Zm00001d008205	GO:0009740	gibberellic acid mediated signaling pathway
Zm00001d008205	GO:0031325	positive regulation of cellular metabolic process
Zm00001d008205	GO:0031539	positive regulation of anthocyanin metabolic process
Zm00001d008205	GO:0042802	identical protein binding
Zm00001d008205	GO:0046983	protein dimerization activity
Zm00001d008205	GO:0080113	regulation of seed growth
Zm00001d008205	GO:2000762	regulation of phenylpropanoid metabolic process
Zm00001d010903	GO:0005488	binding
Zm00001d010903	GO:0006357	regulation of transcription by RNA polymerase II
Zm00001d010903	GO:0006366	transcription by RNA polymerase II
Zm00001d010903	GO:0032502	developmental process
Zm00001d010903	GO:0045893	positive regulation of DNA-templated transcription
Zm00001d010904	GO:0004722	protein serine/threonine phosphatase activity
Zm00001d010904	GO:0005839	proteasome core complex
Zm00001d010904	GO:0006470	protein dephosphorylation
Zm00001d010904	GO:0050896	response to stimulus
Zm00001d010904	GO:0065007	biological regulation
Zm00001d010905	GO:0005096	GTPase activator activity
Zm00001d010905	GO:0005622	intracellular anatomical structure
Zm00001d010905	GO:0006886	intracellular protein transport
Zm00001d010905	GO:0009987	cellular process
Zm00001d010905	GO:0012505	endomembrane system
Zm00001d010905	GO:0016020	membrane
Zm00001d010905	GO:0017137	NA
Zm00001d010905	GO:0031338	regulation of vesicle fusion
Zm00001d010905	GO:0090630	activation of GTPase activity
Zm00001d010906	GO:0005488	binding
Zm00001d010906	GO:0006366	transcription by RNA polymerase II
Zm00001d010906	GO:0009887	animal organ morphogenesis
Zm00001d010906	GO:0016021	NA
Zm00001d010906	GO:0030154	cell differentiation
Zm00001d010906	GO:0045893	positive regulation of DNA-templated transcription
Zm00001d010906	GO:0045934	negative regulation of nucleobase-containing compound metabolic process
Zm00001d010906	GO:0048598	embryonic morphogenesis
Zm00001d010907	GO:0000981	DNA-binding transcription factor activity, RNA polymerase II-specific
Zm00001d010907	GO:0001135	NA
Zm00001d010907	GO:0001944	vasculature development
Zm00001d010907	GO:0003682	chromatin binding
Zm00001d010907	GO:0005634	nucleus
Zm00001d010907	GO:0006357	regulation of transcription by RNA polymerase II
Zm00001d010907	GO:0009733	response to auxin
Zm00001d010907	GO:0009751	response to salicylic acid
Zm00001d010907	GO:0010089	xylem development
Zm00001d010907	GO:0010119	regulation of stomatal movement
Zm00001d010907	GO:0010214	seed coat development
Zm00001d010907	GO:0016132	brassinosteroid biosynthetic process
Zm00001d010907	GO:0030154	cell differentiation
Zm00001d010907	GO:0034645	cellular macromolecule biosynthetic process
Zm00001d010907	GO:0043565	sequence-specific DNA binding
Zm00001d010907	GO:0044036	cell wall macromolecule metabolic process
Zm00001d010907	GO:0044212	NA
Zm00001d010907	GO:0048364	root development
Zm00001d010907	GO:0090304	nucleic acid metabolic process
Zm00001d010908	GO:0005347	ATP transmembrane transporter activity
Zm00001d010908	GO:0005743	mitochondrial inner membrane
Zm00001d010908	GO:0005774	vacuolar membrane
Zm00001d010908	GO:0005779	NA
Zm00001d010908	GO:0005886	plasma membrane
Zm00001d010908	GO:0006635	fatty acid beta-oxidation
Zm00001d010908	GO:0006839	mitochondrial transport
Zm00001d010908	GO:0015217	ADP transmembrane transporter activity
Zm00001d010908	GO:0015228	coenzyme A transmembrane transporter activity
Zm00001d010908	GO:0015230	FAD transmembrane transporter activity
Zm00001d010908	GO:0015297	antiporter activity
Zm00001d010908	GO:0015858	nucleoside transport
Zm00001d010908	GO:0043132	NAD transport
Zm00001d010908	GO:0044351	macropinocytosis
Zm00001d010908	GO:0044375	regulation of peroxisome size
Zm00001d010908	GO:0044610	FMN transmembrane transporter activity
Zm00001d010908	GO:0051724	NAD transmembrane transporter activity
Zm00001d010908	GO:0080122	AMP transmembrane transporter activity
Zm00001d010909	GO:0004672	protein kinase activity
Zm00001d010909	GO:0005524	ATP binding
Zm00001d010909	GO:0006468	protein phosphorylation
Zm00001d010909	GO:0007275	multicellular organism development
Zm00001d010909	GO:0016021	NA
Zm00001d010909	GO:0050896	response to stimulus
Zm00001d010910	GO:0000228	nuclear chromosome
Zm00001d010910	GO:0003682	chromatin binding
Zm00001d010910	GO:0006281	DNA repair
Zm00001d010910	GO:0006337	nucleosome disassembly
Zm00001d010910	GO:0006357	regulation of transcription by RNA polymerase II
Zm00001d010910	GO:0006366	transcription by RNA polymerase II
Zm00001d010910	GO:0007049	cell cycle
Zm00001d010910	GO:0007275	multicellular organism development
Zm00001d010910	GO:0040029	epigenetic regulation of gene expression
Zm00001d010910	GO:0043044	NA
Zm00001d010910	GO:0045893	positive regulation of DNA-templated transcription
Zm00001d010910	GO:0051276	chromosome organization
Zm00001d010911	GO:0000272	polysaccharide catabolic process
Zm00001d010911	GO:0005618	cell wall
Zm00001d010911	GO:0005773	vacuole
Zm00001d010911	GO:0006032	chitin catabolic process
Zm00001d010911	GO:0008061	chitin binding
Zm00001d010911	GO:0008843	endochitinase activity
Zm00001d010911	GO:0016021	NA
Zm00001d010911	GO:0016231	beta-N-acetylglucosaminidase activity
Zm00001d010911	GO:0016998	cell wall macromolecule catabolic process
Zm00001d010911	GO:0044710	NA
Zm00001d010911	GO:0050832	defense response to fungus
Zm00001d010911	GO:0051704	NA
Zm00001d010911	GO:0071840	cellular component organization or biogenesis
Zm00001d011994	GO:0004842	ubiquitin-protein transferase activity
Zm00001d011994	GO:0005634	nucleus
Zm00001d011994	GO:0006355	regulation of DNA-templated transcription
Zm00001d011994	GO:0009887	animal organ morphogenesis
Zm00001d011994	GO:0009908	flower development
Zm00001d011994	GO:0010305	leaf vascular tissue pattern formation
Zm00001d011994	GO:0010467	gene expression
Zm00001d011994	GO:0010928	regulation of auxin mediated signaling pathway
Zm00001d011994	GO:0016567	protein ubiquitination
Zm00001d011994	GO:0019005	SCF ubiquitin ligase complex
Zm00001d011994	GO:0030154	cell differentiation
Zm00001d011994	GO:0031146	SCF-dependent proteasomal ubiquitin-dependent protein catabolic process
Zm00001d011994	GO:0034645	cellular macromolecule biosynthetic process
Zm00001d011994	GO:0042752	regulation of circadian rhythm
Zm00001d011994	GO:0043234	NA
Zm00001d011994	GO:0048646	anatomical structure formation involved in morphogenesis
Zm00001d011994	GO:0060776	simple leaf morphogenesis
Zm00001d011994	GO:0090304	nucleic acid metabolic process
Zm00001d011996	GO:0000154	rRNA modification
Zm00001d011996	GO:0000462	maturation of SSU-rRNA from tricistronic rRNA transcript (SSU-rRNA, 5.8S rRNA, LSU-rRNA)
Zm00001d011996	GO:0000479	endonucleolytic cleavage of tricistronic rRNA transcript (SSU-rRNA, 5.8S rRNA, LSU-rRNA)
Zm00001d011996	GO:0005737	cytoplasm
Zm00001d011996	GO:0015030	Cajal body
Zm00001d011996	GO:0016020	membrane
Zm00001d011996	GO:0030515	snoRNA binding
Zm00001d011996	GO:0031428	box C/D RNP complex
Zm00001d011996	GO:0032040	small-subunit processome
Zm00001d011996	GO:0070761	pre-snoRNP complex
Zm00001d011997	GO:0006457	protein folding
Zm00001d011997	GO:0006950	response to stress
Zm00001d011997	GO:0012505	endomembrane system
Zm00001d011997	GO:0016787	hydrolase activity
Zm00001d011997	GO:0031072	heat shock protein binding
Zm00001d011997	GO:0031090	organelle membrane
Zm00001d011997	GO:0043231	intracellular membrane-bounded organelle
Zm00001d011997	GO:0043232	intracellular non-membrane-bounded organelle
Zm00001d011997	GO:0043234	NA
Zm00001d011997	GO:0044267	NA
Zm00001d011997	GO:0044444	NA
Zm00001d011997	GO:0044710	NA
Zm00001d011997	GO:0044763	NA
Zm00001d011997	GO:0051082	unfolded protein binding
Zm00001d011997	GO:0065007	biological regulation
Zm00001d011999	GO:0005829	cytosol
Zm00001d011999	GO:0016020	membrane
Zm00001d011999	GO:0016311	dephosphorylation
Zm00001d011999	GO:0016791	phosphatase activity
Zm00001d011999	GO:0030145	manganese ion binding
Zm00001d011999	GO:0044238	primary metabolic process
Zm00001d011999	GO:0044260	cellular macromolecule metabolic process
Zm00001d011999	GO:0050896	response to stimulus
Zm00001d011999	GO:0065007	biological regulation
Zm00001d012002	GO:0003723	RNA binding
Zm00001d012002	GO:0004519	endonuclease activity
Zm00001d012002	GO:0005840	ribosome
Zm00001d012002	GO:0009451	RNA modification
Zm00001d012002	GO:0016021	NA
Zm00001d012002	GO:0043231	intracellular membrane-bounded organelle
Zm00001d012002	GO:0090305	nucleic acid phosphodiester bond hydrolysis
Zm00001d012003	GO:0000460	maturation of 5.8S rRNA
Zm00001d012003	GO:0000470	maturation of LSU-rRNA
Zm00001d012003	GO:0001510	RNA methylation
Zm00001d012003	GO:0005730	nucleolus
Zm00001d012003	GO:0005829	cytosol
Zm00001d012003	GO:0007275	multicellular organism development
Zm00001d012003	GO:0009220	pyrimidine ribonucleotide biosynthetic process
Zm00001d012003	GO:0030687	preribosome, large subunit precursor
Zm00001d012003	GO:0040007	growth
Zm00001d012003	GO:0044822	NA
Zm00001d012004	GO:0006950	response to stress
Zm00001d012004	GO:0008152	metabolic process
Zm00001d012004	GO:0009607	response to biotic stimulus
Zm00001d012004	GO:0009987	cellular process
Zm00001d012004	GO:0016021	NA
Zm00001d012004	GO:0022891	NA
Zm00001d012004	GO:0050789	regulation of biological process
Zm00001d012004	GO:0055085	transmembrane transport
Zm00001d012005	GO:0000155	phosphorelay sensor kinase activity
Zm00001d012005	GO:0000156	phosphorelay response regulator activity
Zm00001d012005	GO:0000303	response to superoxide
Zm00001d012005	GO:0004721	phosphoprotein phosphatase activity
Zm00001d012005	GO:0005034	osmosensor activity
Zm00001d012005	GO:0005524	ATP binding
Zm00001d012005	GO:0005622	intracellular anatomical structure
Zm00001d012005	GO:0005886	plasma membrane
Zm00001d012005	GO:0006355	regulation of DNA-templated transcription
Zm00001d012005	GO:0006635	fatty acid beta-oxidation
Zm00001d012005	GO:0007623	circadian rhythm
Zm00001d012005	GO:0008219	cell death
Zm00001d012005	GO:0009414	response to water deprivation
Zm00001d012005	GO:0009651	response to salt stress
Zm00001d012005	GO:0009736	cytokinin-activated signaling pathway
Zm00001d012005	GO:0009863	salicylic acid mediated signaling pathway
Zm00001d012005	GO:0009873	ethylene-activated signaling pathway
Zm00001d012005	GO:0009884	cytokinin receptor activity
Zm00001d012005	GO:0009909	regulation of flower development
Zm00001d012005	GO:0010029	regulation of seed germination
Zm00001d012005	GO:0010087	phloem or xylem histogenesis
Zm00001d012005	GO:0010150	leaf senescence
Zm00001d012005	GO:0010260	NA
Zm00001d012005	GO:0010271	regulation of chlorophyll catabolic process
Zm00001d012005	GO:0016021	NA
Zm00001d012005	GO:0016036	cellular response to phosphate starvation
Zm00001d012005	GO:0016558	protein import into peroxisome matrix
Zm00001d012005	GO:0019955	cytokine binding
Zm00001d012005	GO:0023014	NA
Zm00001d012005	GO:0031537	regulation of anthocyanin metabolic process
Zm00001d012005	GO:0034757	negative regulation of iron ion transport
Zm00001d012005	GO:0042742	defense response to bacterium
Zm00001d012005	GO:0043424	protein histidine kinase binding
Zm00001d012005	GO:0048509	regulation of meristem development
Zm00001d012005	GO:0051704	NA
Zm00001d012005	GO:0070417	cellular response to cold
Zm00001d012005	GO:0071215	cellular response to abscisic acid stimulus
Zm00001d012005	GO:0071329	cellular response to sucrose stimulus
Zm00001d012005	GO:0080117	secondary growth
Zm00001d012005	GO:2000762	regulation of phenylpropanoid metabolic process
Zm00001d012006	GO:0000723	telomere maintenance
Zm00001d012006	GO:0003678	DNA helicase activity
Zm00001d012006	GO:0005488	binding
Zm00001d012006	GO:0005975	carbohydrate metabolic process
Zm00001d012006	GO:0006281	DNA repair
Zm00001d012006	GO:0006486	protein glycosylation
Zm00001d012006	GO:0006508	proteolysis
Zm00001d012006	GO:0008234	cysteine-type peptidase activity
Zm00001d012006	GO:0016021	NA
Zm00001d012006	GO:0032508	DNA duplex unwinding
Zm00001d012007	GO:0005488	binding
Zm00001d012007	GO:0005622	intracellular anatomical structure
Zm00001d012007	GO:0006612	protein targeting to membrane
Zm00001d012007	GO:0006950	response to stress
Zm00001d012007	GO:0008152	metabolic process
Zm00001d012007	GO:0009628	response to abiotic stimulus
Zm00001d012007	GO:0009723	response to ethylene
Zm00001d012007	GO:0009738	abscisic acid-activated signaling pathway
Zm00001d012007	GO:0009863	salicylic acid mediated signaling pathway
Zm00001d012007	GO:0009867	jasmonic acid mediated signaling pathway
Zm00001d012007	GO:0010363	regulation of plant-type hypersensitive response
Zm00001d012007	GO:0016021	NA
Zm00001d012007	GO:0035556	intracellular signal transduction
Zm00001d012009	GO:0005524	ATP binding
Zm00001d012009	GO:0005730	nucleolus
Zm00001d012009	GO:0006351	DNA-templated transcription
Zm00001d012009	GO:0006355	regulation of DNA-templated transcription
Zm00001d012009	GO:0010369	chromocenter
Zm00001d012009	GO:0016021	NA
Zm00001d012009	GO:0016310	phosphorylation
Zm00001d012009	GO:0030154	cell differentiation
Zm00001d012009	GO:0035299	inositol pentakisphosphate 2-kinase activity
Zm00001d012009	GO:0048513	animal organ development
Zm00001d012009	GO:0048522	positive regulation of cellular process
Zm00001d012010	GO:0006508	proteolysis
Zm00001d012010	GO:0008233	peptidase activity
Zm00001d012010	GO:0016021	NA
Zm00001d012010	GO:0016043	cellular component organization
Zm00001d012010	GO:0048856	anatomical structure development
Zm00001d012010	GO:0050789	regulation of biological process
Zm00001d012010	GO:0051641	cellular localization
Zm00001d012013	GO:0000723	telomere maintenance
Zm00001d012013	GO:0003678	DNA helicase activity
Zm00001d012013	GO:0006281	DNA repair
Zm00001d012013	GO:0006351	DNA-templated transcription
Zm00001d012013	GO:0006355	regulation of DNA-templated transcription
Zm00001d012013	GO:0006508	proteolysis
Zm00001d012013	GO:0006955	immune response
Zm00001d012013	GO:0008219	cell death
Zm00001d012013	GO:0008234	cysteine-type peptidase activity
Zm00001d012013	GO:0010605	negative regulation of macromolecule metabolic process
Zm00001d012013	GO:0016021	NA
Zm00001d012013	GO:0031324	negative regulation of cellular metabolic process
Zm00001d012013	GO:0031328	positive regulation of cellular biosynthetic process
Zm00001d012013	GO:0032101	regulation of response to external stimulus
Zm00001d012013	GO:0032508	DNA duplex unwinding
Zm00001d012013	GO:0035556	intracellular signal transduction
Zm00001d012013	GO:0043412	macromolecule modification
Zm00001d012013	GO:0048731	system development
Zm00001d012014	GO:0000166	nucleotide binding
Zm00001d012014	GO:0003677	DNA binding
Zm00001d012014	GO:0004672	protein kinase activity
Zm00001d012014	GO:0005634	nucleus
Zm00001d012014	GO:0006351	DNA-templated transcription
Zm00001d012014	GO:0006355	regulation of DNA-templated transcription
Zm00001d012014	GO:0006468	protein phosphorylation
Zm00001d012014	GO:0009791	post-embryonic development
Zm00001d012014	GO:0016021	NA
Zm00001d012014	GO:0048507	meristem development
Zm00001d012014	GO:0048513	animal organ development
Zm00001d012014	GO:0048608	reproductive structure development
Zm00001d012014	GO:0048827	phyllome development
Zm00001d012014	GO:0048869	cellular developmental process
Zm00001d012014	GO:0050896	response to stimulus
Zm00001d012014	GO:0051179	localization
Zm00001d012015	GO:0003677	DNA binding
Zm00001d012015	GO:0005634	nucleus
Zm00001d012015	GO:0006351	DNA-templated transcription
Zm00001d012015	GO:0006355	regulation of DNA-templated transcription
Zm00001d012016	GO:0003824	catalytic activity
Zm00001d012016	GO:0005634	nucleus
Zm00001d012016	GO:0008270	zinc ion binding
Zm00001d012016	GO:0016021	NA
Zm00001d012016	GO:0016310	phosphorylation
Zm00001d012016	GO:0016567	protein ubiquitination
Zm00001d012016	GO:0032501	multicellular organismal process
Zm00001d012016	GO:0032502	developmental process
Zm00001d012016	GO:0034645	cellular macromolecule biosynthetic process
Zm00001d012016	GO:0050794	regulation of cellular process
Zm00001d012016	GO:0055114	NA
Zm00001d012016	GO:0090304	nucleic acid metabolic process
Zm00001d012017	GO:0005742	mitochondrial outer membrane translocase complex
Zm00001d012017	GO:0005744	TIM23 mitochondrial import inner membrane translocase complex
Zm00001d012017	GO:0005774	vacuolar membrane
Zm00001d012017	GO:0005886	plasma membrane
Zm00001d012017	GO:0006396	RNA processing
Zm00001d012017	GO:0006511	ubiquitin-dependent protein catabolic process
Zm00001d012017	GO:0009059	macromolecule biosynthetic process
Zm00001d012017	GO:0009853	photorespiration
Zm00001d012017	GO:0015450	protein-transporting ATPase activity
Zm00001d012017	GO:0016021	NA
Zm00001d012017	GO:0022402	cell cycle process
Zm00001d012017	GO:0022626	cytosolic ribosome
Zm00001d012017	GO:0045040	protein insertion into mitochondrial outer membrane
Zm00001d012017	GO:0046872	metal ion binding
Zm00001d012017	GO:0050789	regulation of biological process
Zm00001d012017	GO:0051788	response to misfolded protein
Zm00001d012017	GO:0080129	proteasome core complex assembly
Zm00001d012019	GO:0003824	catalytic activity
Zm00001d012019	GO:0006633	fatty acid biosynthetic process
Zm00001d012019	GO:0009505	plant-type cell wall
Zm00001d012019	GO:0016310	phosphorylation
Zm00001d012019	GO:0042128	nitrate assimilation
Zm00001d012019	GO:0043170	macromolecule metabolic process
Zm00001d012019	GO:0045859	regulation of protein kinase activity
Zm00001d012019	GO:0050896	response to stimulus
Zm00001d012020	GO:0000145	exocyst
Zm00001d012020	GO:0005829	cytosol
Zm00001d012020	GO:0005886	plasma membrane
Zm00001d012020	GO:0006887	exocytosis
Zm00001d012020	GO:0009644	response to high light intensity
Zm00001d012020	GO:0016043	cellular component organization
Zm00001d012020	GO:0033036	macromolecule localization
Zm00001d012020	GO:0042542	response to hydrogen peroxide
Zm00001d012020	GO:0043531	ADP binding
Zm00001d012020	GO:0046907	intracellular transport
Zm00001d012020	GO:0048869	cellular developmental process
Zm00001d012021	GO:0005794	Golgi apparatus
Zm00001d012021	GO:0010467	gene expression
Zm00001d012021	GO:0010556	regulation of macromolecule biosynthetic process
Zm00001d012021	GO:0016021	NA
Zm00001d012021	GO:0016757	glycosyltransferase activity
Zm00001d012021	GO:0016791	phosphatase activity
Zm00001d012021	GO:0019219	regulation of nucleobase-containing compound metabolic process
Zm00001d012021	GO:0031326	regulation of cellular biosynthetic process
Zm00001d012021	GO:0034645	cellular macromolecule biosynthetic process
Zm00001d012021	GO:0071555	cell wall organization
Zm00001d012021	GO:0090304	nucleic acid metabolic process
Zm00001d012292	GO:0005576	extracellular region
Zm00001d012292	GO:0005618	cell wall
Zm00001d012292	GO:0005634	nucleus
Zm00001d012292	GO:0005737	cytoplasm
Zm00001d012292	GO:0005975	carbohydrate metabolic process
Zm00001d012292	GO:0006612	protein targeting to membrane
Zm00001d012292	GO:0006952	defense response
Zm00001d012292	GO:0009863	salicylic acid mediated signaling pathway
Zm00001d012292	GO:0009867	jasmonic acid mediated signaling pathway
Zm00001d012292	GO:0010363	regulation of plant-type hypersensitive response
Zm00001d012292	GO:0016021	NA
Zm00001d012292	GO:0042973	glucan endo-1,3-beta-D-glucosidase activity
Zm00001d012292	GO:0044710	NA
Zm00001d012292	GO:0046658	NA
Zm00001d012292	GO:0071555	cell wall organization
Zm00001d012293	GO:0004128	cytochrome-b5 reductase activity, acting on NAD(P)H
Zm00001d012293	GO:0009055	electron transfer activity
Zm00001d012293	GO:0009507	chloroplast
Zm00001d012293	GO:0022900	electron transport chain
Zm00001d012293	GO:0044267	NA
Zm00001d012293	GO:0051537	2 iron, 2 sulfur cluster binding
Zm00001d012294	GO:0003700	DNA-binding transcription factor activity
Zm00001d012294	GO:0005634	nucleus
Zm00001d012294	GO:0006351	DNA-templated transcription
Zm00001d012294	GO:0006952	defense response
Zm00001d012294	GO:0009612	response to mechanical stimulus
Zm00001d012294	GO:0019722	calcium-mediated signaling
Zm00001d012294	GO:0042221	response to chemical
Zm00001d012294	GO:0043565	sequence-specific DNA binding
Zm00001d012294	GO:0045893	positive regulation of DNA-templated transcription
Zm00001d012294	GO:0046983	protein dimerization activity
Zm00001d012294	GO:0051704	NA
Zm00001d012294	GO:0051707	response to other organism
Zm00001d012295	GO:0000188	NA
Zm00001d012295	GO:0004725	protein tyrosine phosphatase activity
Zm00001d012295	GO:0005488	binding
Zm00001d012295	GO:0008138	protein tyrosine/serine/threonine phosphatase activity
Zm00001d012295	GO:0016021	NA
Zm00001d012295	GO:0016310	phosphorylation
Zm00001d012295	GO:0033549	MAP kinase phosphatase activity
Zm00001d012295	GO:0035335	peptidyl-tyrosine dephosphorylation
Zm00001d012295	GO:0035556	intracellular signal transduction
Zm00001d012295	GO:0044710	NA
Zm00001d012296	GO:0003700	DNA-binding transcription factor activity
Zm00001d012296	GO:0005634	nucleus
Zm00001d012296	GO:0006351	DNA-templated transcription
Zm00001d012296	GO:0009414	response to water deprivation
Zm00001d012296	GO:0009640	photomorphogenesis
Zm00001d012296	GO:0009651	response to salt stress
Zm00001d012296	GO:0009686	gibberellin biosynthetic process
Zm00001d012296	GO:0009738	abscisic acid-activated signaling pathway
Zm00001d012296	GO:0009740	gibberellic acid mediated signaling pathway
Zm00001d012296	GO:0009793	embryo development ending in seed dormancy
Zm00001d012296	GO:0009845	seed germination
Zm00001d012296	GO:0009909	regulation of flower development
Zm00001d012296	GO:0009933	meristem structural organization
Zm00001d012296	GO:0010152	pollen maturation
Zm00001d012296	GO:0010162	seed dormancy process
Zm00001d012296	GO:0010182	sugar mediated signaling pathway
Zm00001d012296	GO:0010187	negative regulation of seed germination
Zm00001d012296	GO:0010200	response to chitin
Zm00001d012296	GO:0010228	vegetative to reproductive phase transition of meristem
Zm00001d012296	GO:0016567	protein ubiquitination
Zm00001d012296	GO:0019915	lipid storage
Zm00001d012296	GO:0043565	sequence-specific DNA binding
Zm00001d012296	GO:0045893	positive regulation of DNA-templated transcription
Zm00001d012296	GO:0046983	protein dimerization activity
Zm00001d012296	GO:0048513	animal organ development
Zm00001d012296	GO:0048646	anatomical structure formation involved in morphogenesis
Zm00001d012296	GO:0050826	response to freezing
Zm00001d012297	GO:0006468	protein phosphorylation
Zm00001d012297	GO:0043687	post-translational protein modification
Zm00001d012297	GO:0050789	regulation of biological process
Zm00001d012301	GO:0000398	mRNA splicing, via spliceosome
Zm00001d012301	GO:0005488	binding
Zm00001d012301	GO:0005681	spliceosomal complex
Zm00001d012301	GO:0005829	cytosol
Zm00001d012301	GO:0006357	regulation of transcription by RNA polymerase II
Zm00001d012302	GO:0006412	translation
Zm00001d012302	GO:0006664	glycolipid metabolic process
Zm00001d012302	GO:0008373	sialyltransferase activity
Zm00001d012302	GO:0008378	galactosyltransferase activity
Zm00001d012302	GO:0009311	oligosaccharide metabolic process
Zm00001d012302	GO:0018279	protein N-linked glycosylation via asparagine
Zm00001d012302	GO:0030173	NA
Zm00001d012302	GO:0044262	cellular carbohydrate metabolic process
Zm00001d012302	GO:0097503	sialylation
Zm00001d012304	GO:0000398	mRNA splicing, via spliceosome
Zm00001d012304	GO:0005506	iron ion binding
Zm00001d012304	GO:0005681	spliceosomal complex
Zm00001d012304	GO:0009055	electron transfer activity
Zm00001d012304	GO:0009414	response to water deprivation
Zm00001d012304	GO:0009611	response to wounding
Zm00001d012304	GO:0009620	response to fungus
Zm00001d012304	GO:0009695	jasmonic acid biosynthetic process
Zm00001d012304	GO:0009723	response to ethylene
Zm00001d012304	GO:0009733	response to auxin
Zm00001d012304	GO:0009738	abscisic acid-activated signaling pathway
Zm00001d012304	GO:0009867	jasmonic acid mediated signaling pathway
Zm00001d012304	GO:0016021	NA
Zm00001d012304	GO:0018685	alkane 1-monooxygenase activity
Zm00001d012304	GO:0020037	heme binding
Zm00001d012304	GO:0042180	cellular ketone metabolic process
Zm00001d012304	GO:0042538	hyperosmotic salinity response
Zm00001d012304	GO:0044255	cellular lipid metabolic process
Zm00001d012304	GO:0051704	NA
Zm00001d012304	GO:0055114	NA
Zm00001d012306	GO:0000398	mRNA splicing, via spliceosome
Zm00001d012306	GO:0005488	binding
Zm00001d012306	GO:0005634	nucleus
Zm00001d012306	GO:0006357	regulation of transcription by RNA polymerase II
Zm00001d012307	GO:0005886	plasma membrane
Zm00001d012307	GO:0009987	cellular process
Zm00001d012307	GO:0015205	nucleobase transmembrane transporter activity
Zm00001d012307	GO:0016021	NA
Zm00001d012307	GO:0044238	primary metabolic process
Zm00001d012307	GO:0055085	transmembrane transport
Zm00001d012308	GO:0006659	phosphatidylserine biosynthetic process
Zm00001d012308	GO:0016021	NA
Zm00001d012308	GO:0017169	CDP-alcohol phosphatidyltransferase activity
Zm00001d012308	GO:0044281	small molecule metabolic process
Zm00001d012310	GO:0005319	lipid transporter activity
Zm00001d012310	GO:0005829	cytosol
Zm00001d012310	GO:0005886	plasma membrane
Zm00001d012310	GO:0006508	proteolysis
Zm00001d012310	GO:0006869	lipid transport
Zm00001d012310	GO:0008237	metallopeptidase activity
Zm00001d012310	GO:0008238	exopeptidase activity
Zm00001d012310	GO:0008270	zinc ion binding
Zm00001d012310	GO:0044237	cellular metabolic process
Zm00001d012310	GO:0044710	NA
Zm00001d012310	GO:0065007	biological regulation
Zm00001d012311	GO:0000221	vacuolar proton-transporting V-type ATPase, V1 domain
Zm00001d012311	GO:0000325	plant-type vacuole
Zm00001d012311	GO:0005488	binding
Zm00001d012311	GO:0005794	Golgi apparatus
Zm00001d012311	GO:0005886	plasma membrane
Zm00001d012311	GO:0009507	chloroplast
Zm00001d012311	GO:0009826	unidimensional cell growth
Zm00001d012311	GO:0015078	proton transmembrane transporter activity
Zm00001d012311	GO:0015991	NA
Zm00001d012311	GO:0044238	primary metabolic process
Zm00001d012311	GO:0044249	cellular biosynthetic process
Zm00001d012311	GO:0044283	small molecule biosynthetic process
Zm00001d012312	GO:0002094	polyprenyltransferase activity
Zm00001d012312	GO:0005783	endoplasmic reticulum
Zm00001d012312	GO:0005829	cytosol
Zm00001d012312	GO:0005975	carbohydrate metabolic process
Zm00001d012312	GO:0006486	protein glycosylation
Zm00001d012312	GO:0006744	ubiquinone biosynthetic process
Zm00001d012312	GO:0008834	di-trans,poly-cis-decaprenylcistransferase activity
Zm00001d012312	GO:0009507	chloroplast
Zm00001d012312	GO:0019408	dolichol biosynthetic process
Zm00001d012312	GO:0045547	dehydrodolichyl diphosphate synthase activity
Zm00001d012313	GO:0005576	extracellular region
Zm00001d012313	GO:0006073	cellular glucan metabolic process
Zm00001d012313	GO:0006468	protein phosphorylation
Zm00001d012313	GO:0010264	myo-inositol hexakisphosphate biosynthetic process
Zm00001d012313	GO:0019200	carbohydrate kinase activity
Zm00001d012313	GO:0043687	post-translational protein modification
Zm00001d012313	GO:0044247	cellular polysaccharide catabolic process
Zm00001d012313	GO:0065007	biological regulation
Zm00001d012313	GO:2001070	starch binding
Zm00001d012314	GO:0005487	NA
Zm00001d012314	GO:0005543	phospholipid binding
Zm00001d012314	GO:0006405	RNA export from nucleus
Zm00001d012314	GO:0006606	protein import into nucleus
Zm00001d012314	GO:0006807	nitrogen compound metabolic process
Zm00001d012314	GO:0010930	negative regulation of auxin mediated signaling pathway
Zm00001d012314	GO:0017056	structural constituent of nuclear pore
Zm00001d012314	GO:0019222	regulation of metabolic process
Zm00001d012314	GO:0023052	signaling
Zm00001d012314	GO:0034399	nuclear periphery
Zm00001d012314	GO:0044238	primary metabolic process
Zm00001d012314	GO:0044260	cellular macromolecule metabolic process
Zm00001d012314	GO:0044613	nuclear pore central transport channel
Zm00001d012314	GO:0046930	pore complex
Zm00001d012314	GO:0048522	positive regulation of cellular process
Zm00001d012314	GO:0071426	NA
Zm00001d012315	GO:0006810	transport
Zm00001d012315	GO:0022613	ribonucleoprotein complex biogenesis
Zm00001d012315	GO:0034660	ncRNA metabolic process
Zm00001d012316	GO:0010467	gene expression
Zm00001d012316	GO:0016070	RNA metabolic process
Zm00001d012316	GO:0016788	hydrolase activity, acting on ester bonds
Zm00001d012316	GO:0031323	regulation of cellular metabolic process
Zm00001d012316	GO:0032446	protein modification by small protein conjugation
Zm00001d012316	GO:0034645	cellular macromolecule biosynthetic process
Zm00001d012317	GO:0003995	acyl-CoA dehydrogenase activity
Zm00001d012317	GO:0003997	acyl-CoA oxidase activity
Zm00001d012317	GO:0005777	peroxisome
Zm00001d012317	GO:0006635	fatty acid beta-oxidation
Zm00001d012317	GO:0042180	cellular ketone metabolic process
Zm00001d012317	GO:0050660	flavin adenine dinucleotide binding
Zm00001d012317	GO:0050896	response to stimulus
Zm00001d012318	GO:0003951	NAD+ kinase activity
Zm00001d012318	GO:0005488	binding
Zm00001d012318	GO:0016021	NA
Zm00001d012318	GO:0016310	phosphorylation
Zm00001d012318	GO:0023052	signaling
Zm00001d012318	GO:0044255	cellular lipid metabolic process
Zm00001d012318	GO:0048522	positive regulation of cellular process
Zm00001d012318	GO:0048731	system development
Zm00001d012318	GO:0050896	response to stimulus
Zm00001d012320	GO:0000087	mitotic M phase
Zm00001d012320	GO:0000922	spindle pole
Zm00001d012320	GO:0003677	DNA binding
Zm00001d012320	GO:0005634	nucleus
Zm00001d012320	GO:0005737	cytoplasm
Zm00001d012320	GO:0006270	DNA replication initiation
Zm00001d012320	GO:0006275	regulation of DNA replication
Zm00001d012320	GO:0007067	NA
Zm00001d012320	GO:0007088	regulation of mitotic nuclear division
Zm00001d012320	GO:0016833	oxo-acid-lyase activity
Zm00001d012320	GO:0017111	ribonucleoside triphosphate phosphatase activity
Zm00001d012320	GO:0019900	kinase binding
Zm00001d012320	GO:0031327	negative regulation of cellular biosynthetic process
Zm00001d012320	GO:0032467	positive regulation of cytokinesis
Zm00001d012320	GO:0045934	negative regulation of nucleobase-containing compound metabolic process
Zm00001d012320	GO:0051233	spindle midzone
Zm00001d012320	GO:0051301	cell division
Zm00001d012320	GO:0051984	positive regulation of chromosome segregation
Zm00001d012321	GO:0002679	respiratory burst involved in defense response
Zm00001d012321	GO:0003676	nucleic acid binding
Zm00001d012321	GO:0005737	cytoplasm
Zm00001d012321	GO:0006979	response to oxidative stress
Zm00001d012321	GO:0008168	methyltransferase activity
Zm00001d012321	GO:0009646	response to absence of light
Zm00001d012321	GO:0009693	ethylene biosynthetic process
Zm00001d012321	GO:0009743	response to carbohydrate
Zm00001d012321	GO:0009751	response to salicylic acid
Zm00001d012321	GO:0009816	NA
Zm00001d012321	GO:0010200	response to chitin
Zm00001d012321	GO:0010467	gene expression
Zm00001d012321	GO:0016043	cellular component organization
Zm00001d012321	GO:0016070	RNA metabolic process
Zm00001d012321	GO:0019538	protein metabolic process
Zm00001d012321	GO:0035556	intracellular signal transduction
Zm00001d012321	GO:0048869	cellular developmental process
Zm00001d012321	GO:0051234	establishment of localization
Zm00001d012321	GO:0051704	NA
Zm00001d012322	GO:0002213	defense response to insect
Zm00001d012322	GO:0005506	iron ion binding
Zm00001d012322	GO:0005576	extracellular region
Zm00001d012322	GO:0005783	endoplasmic reticulum
Zm00001d012322	GO:0005886	plasma membrane
Zm00001d012322	GO:0006629	lipid metabolic process
Zm00001d012322	GO:0009055	electron transfer activity
Zm00001d012322	GO:0009625	response to insect
Zm00001d012322	GO:0009723	response to ethylene
Zm00001d012322	GO:0009759	indole glucosinolate biosynthetic process
Zm00001d012322	GO:0010286	heat acclimation
Zm00001d012322	GO:0016021	NA
Zm00001d012322	GO:0016138	glycoside biosynthetic process
Zm00001d012322	GO:0019825	oxygen binding
Zm00001d012322	GO:0020037	heme binding
Zm00001d012322	GO:0033773	isoflavone 2'-hydroxylase activity
Zm00001d012322	GO:0042742	defense response to bacterium
Zm00001d012322	GO:0050832	defense response to fungus
Zm00001d012322	GO:0052544	defense response by callose deposition in cell wall
Zm00001d012322	GO:0055114	NA
Zm00001d012322	GO:0080167	response to karrikin
Zm00001d012323	GO:0005730	nucleolus
Zm00001d012323	GO:0005886	plasma membrane
Zm00001d012323	GO:0006351	DNA-templated transcription
Zm00001d012323	GO:0006468	protein phosphorylation
Zm00001d012323	GO:0006470	protein dephosphorylation
Zm00001d012323	GO:0010468	regulation of gene expression
Zm00001d012323	GO:0016787	hydrolase activity
Zm00001d012323	GO:0031323	regulation of cellular metabolic process
Zm00001d012323	GO:0032501	multicellular organismal process
Zm00001d012323	GO:0032502	developmental process
Zm00001d012323	GO:0046872	metal ion binding
Zm00001d012325	GO:0004601	peroxidase activity
Zm00001d012325	GO:0004843	cysteine-type deubiquitinase activity
Zm00001d012325	GO:0006396	RNA processing
Zm00001d012325	GO:0016021	NA
Zm00001d012325	GO:0050789	regulation of biological process
Zm00001d012325	GO:0050896	response to stimulus
Zm00001d012325	GO:0055114	NA
Zm00001d012326	GO:0000041	transition metal ion transport
Zm00001d012326	GO:0005506	iron ion binding
Zm00001d012326	GO:0005773	vacuole
Zm00001d012326	GO:0006631	fatty acid metabolic process
Zm00001d012326	GO:0009055	electron transfer activity
Zm00001d012326	GO:0010345	suberin biosynthetic process
Zm00001d012326	GO:0016021	NA
Zm00001d012326	GO:0018685	alkane 1-monooxygenase activity
Zm00001d012326	GO:0020037	heme binding
Zm00001d012326	GO:0042180	cellular ketone metabolic process
Zm00001d012326	GO:0050896	response to stimulus
Zm00001d012326	GO:0055114	NA
Zm00001d012327	GO:0000956	nuclear-transcribed mRNA catabolic process
Zm00001d012327	GO:0005488	binding
Zm00001d012327	GO:0005634	nucleus
Zm00001d012327	GO:0005886	plasma membrane
Zm00001d012327	GO:0006952	defense response
Zm00001d012327	GO:0007165	signal transduction
Zm00001d012327	GO:0016021	NA
Zm00001d012327	GO:0016925	protein sumoylation
Zm00001d012327	GO:0016926	protein desumoylation
Zm00001d012327	GO:0043687	post-translational protein modification
Zm00001d012327	GO:0044249	cellular biosynthetic process
Zm00001d012327	GO:0048576	positive regulation of short-day photoperiodism, flowering
Zm00001d012327	GO:0048578	positive regulation of long-day photoperiodism, flowering
Zm00001d012327	GO:0070139	SUMO-specific endopeptidase activity
Zm00001d012328	GO:0000003	reproduction
Zm00001d012328	GO:0003676	nucleic acid binding
Zm00001d012328	GO:0022402	cell cycle process
Zm00001d012328	GO:0023052	signaling
Zm00001d012328	GO:0044238	primary metabolic process
Zm00001d012328	GO:0046983	protein dimerization activity
Zm00001d012328	GO:0050789	regulation of biological process
Zm00001d012328	GO:0051704	NA
Zm00001d012329	GO:0006508	proteolysis
Zm00001d012329	GO:0008234	cysteine-type peptidase activity
Zm00001d012329	GO:0009887	animal organ morphogenesis
Zm00001d012329	GO:0016021	NA
Zm00001d012329	GO:0019219	regulation of nucleobase-containing compound metabolic process
Zm00001d012329	GO:0034641	cellular nitrogen compound metabolic process
Zm00001d012329	GO:0034645	cellular macromolecule biosynthetic process
Zm00001d012329	GO:0044267	NA
Zm00001d012329	GO:0044710	NA
Zm00001d012330	GO:0003700	DNA-binding transcription factor activity
Zm00001d012330	GO:0005634	nucleus
Zm00001d012330	GO:0006351	DNA-templated transcription
Zm00001d012330	GO:0006355	regulation of DNA-templated transcription
Zm00001d012330	GO:0007165	signal transduction
Zm00001d012330	GO:0010067	procambium histogenesis
Zm00001d012330	GO:0043565	sequence-specific DNA binding
Zm00001d012330	GO:0048367	shoot system development
Zm00001d012330	GO:0048513	animal organ development
Zm00001d012331	GO:0000723	telomere maintenance
Zm00001d012331	GO:0003678	DNA helicase activity
Zm00001d012331	GO:0005618	cell wall
Zm00001d012331	GO:0006281	DNA repair
Zm00001d012331	GO:0006508	proteolysis
Zm00001d012331	GO:0008234	cysteine-type peptidase activity
Zm00001d012331	GO:0032508	DNA duplex unwinding
Zm00001d012332	GO:0004725	protein tyrosine phosphatase activity
Zm00001d012332	GO:0004843	cysteine-type deubiquitinase activity
Zm00001d012332	GO:0006139	nucleobase-containing compound metabolic process
Zm00001d012332	GO:0016021	NA
Zm00001d012332	GO:0016579	protein deubiquitination
Zm00001d012332	GO:0044249	cellular biosynthetic process
Zm00001d012332	GO:0065007	biological regulation
Zm00001d012564	GO:0000209	protein polyubiquitination
Zm00001d012564	GO:0005618	cell wall
Zm00001d012564	GO:0008270	zinc ion binding
Zm00001d012564	GO:0042787	NA
Zm00001d012564	GO:0043161	proteasome-mediated ubiquitin-dependent protein catabolic process
Zm00001d012564	GO:0050789	regulation of biological process
Zm00001d012566	GO:0004367	NA
Zm00001d012566	GO:0005840	ribosome
Zm00001d012566	GO:0005975	carbohydrate metabolic process
Zm00001d012566	GO:0008284	positive regulation of cell population proliferation
Zm00001d012566	GO:0009331	glycerol-3-phosphate dehydrogenase complex
Zm00001d012566	GO:0019219	regulation of nucleobase-containing compound metabolic process
Zm00001d012566	GO:0031326	regulation of cellular biosynthetic process
Zm00001d012566	GO:0034641	cellular nitrogen compound metabolic process
Zm00001d012566	GO:0034645	cellular macromolecule biosynthetic process
Zm00001d012566	GO:0046168	glycerol-3-phosphate catabolic process
Zm00001d012566	GO:0048513	animal organ development
Zm00001d012566	GO:0050896	response to stimulus
Zm00001d012566	GO:0051287	NAD binding
Zm00001d012566	GO:0055114	NA
Zm00001d012566	GO:0060255	regulation of macromolecule metabolic process
Zm00001d012567	GO:0004367	NA
Zm00001d012567	GO:0005829	cytosol
Zm00001d012567	GO:0005975	carbohydrate metabolic process
Zm00001d012567	GO:0006807	nitrogen compound metabolic process
Zm00001d012567	GO:0009058	biosynthetic process
Zm00001d012567	GO:0009331	glycerol-3-phosphate dehydrogenase complex
Zm00001d012567	GO:0043234	NA
Zm00001d012567	GO:0044255	cellular lipid metabolic process
Zm00001d012567	GO:0044281	small molecule metabolic process
Zm00001d012567	GO:0046168	glycerol-3-phosphate catabolic process
Zm00001d012567	GO:0051287	NAD binding
Zm00001d012567	GO:0055114	NA
Zm00001d012568	GO:0000165	MAPK cascade
Zm00001d012568	GO:0002679	respiratory burst involved in defense response
Zm00001d012568	GO:0002831	regulation of response to biotic stimulus
Zm00001d012568	GO:0004338	glucan exo-1,3-beta-glucosidase activity
Zm00001d012568	GO:0005618	cell wall
Zm00001d012568	GO:0005773	vacuole
Zm00001d012568	GO:0005975	carbohydrate metabolic process
Zm00001d012568	GO:0006612	protein targeting to membrane
Zm00001d012568	GO:0009409	response to cold
Zm00001d012568	GO:0009595	detection of biotic stimulus
Zm00001d012568	GO:0009651	response to salt stress
Zm00001d012568	GO:0009697	salicylic acid biosynthetic process
Zm00001d012568	GO:0009699	phenylpropanoid biosynthetic process
Zm00001d012568	GO:0009718	anthocyanin-containing compound biosynthetic process
Zm00001d012568	GO:0009743	response to carbohydrate
Zm00001d012568	GO:0009817	NA
Zm00001d012568	GO:0009862	systemic acquired resistance, salicylic acid mediated signaling pathway
Zm00001d012568	GO:0009867	jasmonic acid mediated signaling pathway
Zm00001d012568	GO:0010200	response to chitin
Zm00001d012568	GO:0010310	regulation of hydrogen peroxide metabolic process
Zm00001d012568	GO:0010363	regulation of plant-type hypersensitive response
Zm00001d012568	GO:0016021	NA
Zm00001d012568	GO:0030247	polysaccharide binding
Zm00001d012568	GO:0031348	negative regulation of defense response
Zm00001d012568	GO:0034976	response to endoplasmic reticulum stress
Zm00001d012568	GO:0042742	defense response to bacterium
Zm00001d012568	GO:0042972	licheninase activity
Zm00001d012568	GO:0042973	glucan endo-1,3-beta-D-glucosidase activity
Zm00001d012568	GO:0043069	negative regulation of programmed cell death
Zm00001d012568	GO:0043900	NA
Zm00001d012568	GO:0046658	NA
Zm00001d012568	GO:0048046	apoplast
Zm00001d012568	GO:0051704	NA
Zm00001d012568	GO:0061025	membrane fusion
Zm00001d012569	GO:0004553	hydrolase activity, hydrolyzing O-glycosyl compounds
Zm00001d012569	GO:0005975	carbohydrate metabolic process
Zm00001d012569	GO:0006996	organelle organization
Zm00001d012569	GO:0007154	cell communication
Zm00001d012569	GO:0008236	serine-type peptidase activity
Zm00001d012569	GO:0008283	cell population proliferation
Zm00001d012569	GO:0016021	NA
Zm00001d012569	GO:0032101	regulation of response to external stimulus
Zm00001d012569	GO:0042060	wound healing
Zm00001d012569	GO:0042221	response to chemical
Zm00001d012569	GO:0043067	regulation of programmed cell death
Zm00001d012569	GO:0046483	heterocycle metabolic process
Zm00001d012569	GO:0048513	animal organ development
Zm00001d012569	GO:0048514	blood vessel morphogenesis
Zm00001d012569	GO:0048518	positive regulation of biological process
Zm00001d012569	GO:0048519	negative regulation of biological process
Zm00001d012569	GO:0048646	anatomical structure formation involved in morphogenesis
Zm00001d012569	GO:0050793	regulation of developmental process
Zm00001d012569	GO:0051239	regulation of multicellular organismal process
Zm00001d012569	GO:0065008	regulation of biological quality
Zm00001d012569	GO:0097159	organic cyclic compound binding
Zm00001d012569	GO:1901363	heterocyclic compound binding
Zm00001d012570	GO:0000166	nucleotide binding
Zm00001d012570	GO:0003676	nucleic acid binding
Zm00001d012570	GO:0006396	RNA processing
Zm00001d012570	GO:0016021	NA
Zm00001d012570	GO:0016043	cellular component organization
Zm00001d012570	GO:0060255	regulation of macromolecule metabolic process
Zm00001d012571	GO:0003677	DNA binding
Zm00001d012571	GO:0003906	DNA-(apurinic or apyrimidinic site) endonuclease activity
Zm00001d012571	GO:0004326	tetrahydrofolylpolyglutamate synthase activity
Zm00001d012571	GO:0004528	phosphodiesterase I activity
Zm00001d012571	GO:0005634	nucleus
Zm00001d012571	GO:0006284	base-excision repair
Zm00001d012571	GO:0008284	positive regulation of cell population proliferation
Zm00001d012571	GO:0008311	double-stranded DNA 3'-5' DNA exonuclease activity
Zm00001d012571	GO:0008841	dihydrofolate synthase activity
Zm00001d012571	GO:0009640	photomorphogenesis
Zm00001d012571	GO:0010388	NA
Zm00001d012571	GO:0010467	gene expression
Zm00001d012571	GO:0016567	protein ubiquitination
Zm00001d012571	GO:0016571	histone methylation
Zm00001d012571	GO:0016579	protein deubiquitination
Zm00001d012571	GO:0016791	phosphatase activity
Zm00001d012571	GO:0033683	NA
Zm00001d012571	GO:0034645	cellular macromolecule biosynthetic process
Zm00001d012571	GO:0042644	chloroplast nucleoid
Zm00001d012571	GO:0043687	post-translational protein modification
Zm00001d012571	GO:0044710	NA
Zm00001d012571	GO:0045893	positive regulation of DNA-templated transcription
Zm00001d012571	GO:0048573	photoperiodism, flowering
Zm00001d012571	GO:0051276	chromosome organization
Zm00001d012572	GO:0005576	extracellular region
Zm00001d012572	GO:0006405	RNA export from nucleus
Zm00001d012572	GO:0006508	proteolysis
Zm00001d012572	GO:0006611	protein export from nucleus
Zm00001d012572	GO:0006869	lipid transport
Zm00001d012572	GO:0006996	organelle organization
Zm00001d012572	GO:0008233	peptidase activity
Zm00001d012572	GO:0008289	lipid binding
Zm00001d012572	GO:0010467	gene expression
Zm00001d012572	GO:0016021	NA
Zm00001d012572	GO:0042254	ribosome biogenesis
Zm00001d012572	GO:0051028	mRNA transport
Zm00001d012572	GO:0070647	protein modification by small protein conjugation or removal
Zm00001d012573	GO:0003993	acid phosphatase activity
Zm00001d012573	GO:0016021	NA
Zm00001d012573	GO:0016311	dephosphorylation
Zm00001d012573	GO:0046872	metal ion binding
Zm00001d012574	GO:0003993	acid phosphatase activity
Zm00001d012574	GO:0016021	NA
Zm00001d012574	GO:0016311	dephosphorylation
Zm00001d012574	GO:0032501	multicellular organismal process
Zm00001d012574	GO:0032502	developmental process
Zm00001d012574	GO:0046872	metal ion binding
Zm00001d012575	GO:0005524	ATP binding
Zm00001d012575	GO:0005654	nucleoplasm
Zm00001d012575	GO:0005768	endosome
Zm00001d012575	GO:0006468	protein phosphorylation
Zm00001d012575	GO:0006952	defense response
Zm00001d012575	GO:0006974	cellular response to DNA damage stimulus
Zm00001d012575	GO:0007062	sister chromatid cohesion
Zm00001d012575	GO:0007169	transmembrane receptor protein tyrosine kinase signaling pathway
Zm00001d012575	GO:0009154	purine ribonucleotide catabolic process
Zm00001d012575	GO:0009207	purine ribonucleoside triphosphate catabolic process
Zm00001d012575	GO:0009506	plasmodesma
Zm00001d012575	GO:0009855	determination of bilateral symmetry
Zm00001d012575	GO:0009886	post-embryonic animal morphogenesis
Zm00001d012575	GO:0009887	animal organ morphogenesis
Zm00001d012575	GO:0009941	chloroplast envelope
Zm00001d012575	GO:0010051	xylem and phloem pattern formation
Zm00001d012575	GO:0016021	NA
Zm00001d012575	GO:0016301	kinase activity
Zm00001d012575	GO:0016787	hydrolase activity
Zm00001d012575	GO:0031048	RNA-mediated heterochromatin formation
Zm00001d012575	GO:0031935	NA
Zm00001d012575	GO:0042221	response to chemical
Zm00001d012575	GO:0043687	post-translational protein modification
Zm00001d012575	GO:0045132	meiotic chromosome segregation
Zm00001d012575	GO:0046034	ATP metabolic process
Zm00001d012575	GO:0046130	purine ribonucleoside catabolic process
Zm00001d012575	GO:0048439	flower morphogenesis
Zm00001d012575	GO:0051327	meiotic M phase
Zm00001d012575	GO:0080188	gene silencing by RNA-directed DNA methylation
Zm00001d012576	GO:0016021	NA
Zm00001d012576	GO:0044238	primary metabolic process
Zm00001d012576	GO:0044260	cellular macromolecule metabolic process
Zm00001d012576	GO:0051234	establishment of localization
Zm00001d012577	GO:0007010	cytoskeleton organization
Zm00001d012577	GO:0016021	NA
Zm00001d012577	GO:0031323	regulation of cellular metabolic process
Zm00001d012577	GO:0032501	multicellular organismal process
Zm00001d012577	GO:0032502	developmental process
Zm00001d012577	GO:0044238	primary metabolic process
Zm00001d012577	GO:0046907	intracellular transport
Zm00001d012578	GO:0006284	base-excision repair
Zm00001d012578	GO:0006306	DNA methylation
Zm00001d012578	GO:0006810	transport
Zm00001d012578	GO:0007275	multicellular organism development
Zm00001d012578	GO:0008725	DNA-3-methyladenine glycosylase activity
Zm00001d012578	GO:0009637	response to blue light
Zm00001d012578	GO:0010155	regulation of proton transport
Zm00001d012578	GO:0016043	cellular component organization
Zm00001d012578	GO:0023052	signaling
Zm00001d012578	GO:0040029	epigenetic regulation of gene expression
Zm00001d012578	GO:0044710	NA
Zm00001d012578	GO:0046777	protein autophosphorylation
Zm00001d012578	GO:0050794	regulation of cellular process
Zm00001d012580	GO:0000287	magnesium ion binding
Zm00001d012580	GO:0010333	terpene synthase activity
Zm00001d012580	GO:0016021	NA
Zm00001d012580	GO:0016043	cellular component organization
Zm00001d012580	GO:0044238	primary metabolic process
Zm00001d012580	GO:0065007	biological regulation
Zm00001d012581	GO:0000041	transition metal ion transport
Zm00001d012581	GO:0004674	protein serine/threonine kinase activity
Zm00001d012581	GO:0005488	binding
Zm00001d012581	GO:0005634	nucleus
Zm00001d012581	GO:0005829	cytosol
Zm00001d012581	GO:0006351	DNA-templated transcription
Zm00001d012581	GO:0006355	regulation of DNA-templated transcription
Zm00001d012581	GO:0006468	protein phosphorylation
Zm00001d012581	GO:0009736	cytokinin-activated signaling pathway
Zm00001d012581	GO:0010035	response to inorganic substance
Zm00001d012581	GO:0035556	intracellular signal transduction
Zm00001d012581	GO:0046685	response to arsenic-containing substance
Zm00001d012584	GO:0000160	phosphorelay signal transduction system
Zm00001d012584	GO:0003677	DNA binding
Zm00001d012584	GO:0003700	DNA-binding transcription factor activity
Zm00001d012584	GO:0005634	nucleus
Zm00001d012584	GO:0006351	DNA-templated transcription
Zm00001d012584	GO:0006355	regulation of DNA-templated transcription
Zm00001d012584	GO:0006950	response to stress
Zm00001d012584	GO:0009755	hormone-mediated signaling pathway
Zm00001d012584	GO:0044710	NA
Zm00001d012585	GO:0003677	DNA binding
Zm00001d012585	GO:0003700	DNA-binding transcription factor activity
Zm00001d012585	GO:0005634	nucleus
Zm00001d012585	GO:0006351	DNA-templated transcription
Zm00001d012585	GO:0006355	regulation of DNA-templated transcription
Zm00001d012585	GO:0006952	defense response
Zm00001d012585	GO:0009536	plastid
Zm00001d012585	GO:0009873	ethylene-activated signaling pathway
Zm00001d012585	GO:0044710	NA
Zm00001d012586	GO:0004672	protein kinase activity
Zm00001d012586	GO:0005524	ATP binding
Zm00001d012586	GO:0006468	protein phosphorylation
Zm00001d012586	GO:0016021	NA
Zm00001d012586	GO:0030246	carbohydrate binding
Zm00001d012587	GO:0000723	telomere maintenance
Zm00001d012587	GO:0003678	DNA helicase activity
Zm00001d012587	GO:0005488	binding
Zm00001d012587	GO:0005618	cell wall
Zm00001d012587	GO:0006281	DNA repair
Zm00001d012587	GO:0006508	proteolysis
Zm00001d012587	GO:0008234	cysteine-type peptidase activity
Zm00001d012587	GO:0010467	gene expression
Zm00001d012587	GO:0032508	DNA duplex unwinding
Zm00001d012587	GO:0044249	cellular biosynthetic process
Zm00001d012587	GO:0050789	regulation of biological process
Zm00001d012587	GO:0070647	protein modification by small protein conjugation or removal
Zm00001d012588	GO:0000723	telomere maintenance
Zm00001d012588	GO:0003678	DNA helicase activity
Zm00001d012588	GO:0005488	binding
Zm00001d012588	GO:0005839	proteasome core complex
Zm00001d012588	GO:0006261	DNA-templated DNA replication
Zm00001d012588	GO:0006281	DNA repair
Zm00001d012588	GO:0008094	ATP-dependent activity, acting on DNA
Zm00001d012588	GO:0008234	cysteine-type peptidase activity
Zm00001d012588	GO:0019222	regulation of metabolic process
Zm00001d012588	GO:0032508	DNA duplex unwinding
Zm00001d012588	GO:0050794	regulation of cellular process
Zm00001d012590	GO:0003857	3-hydroxyacyl-CoA dehydrogenase activity
Zm00001d012590	GO:0005777	peroxisome
Zm00001d012590	GO:0006631	fatty acid metabolic process
Zm00001d012590	GO:0008691	3-hydroxybutyryl-CoA dehydrogenase activity
Zm00001d012590	GO:0009853	photorespiration
Zm00001d012590	GO:0042180	cellular ketone metabolic process
Zm00001d012590	GO:0046685	response to arsenic-containing substance
Zm00001d012590	GO:0048193	Golgi vesicle transport
Zm00001d012590	GO:0050789	regulation of biological process
Zm00001d012590	GO:0055114	NA
Zm00001d012590	GO:0061025	membrane fusion
Zm00001d012590	GO:0070403	NAD+ binding
Zm00001d012591	GO:0004791	thioredoxin-disulfide reductase activity
Zm00001d012591	GO:0005829	cytosol
Zm00001d012591	GO:0009860	pollen tube growth
Zm00001d012591	GO:0010183	pollen tube guidance
Zm00001d012591	GO:0016036	cellular response to phosphate starvation
Zm00001d012591	GO:0016853	isomerase activity
Zm00001d012591	GO:0019375	galactolipid biosynthetic process
Zm00001d012591	GO:0030003	intracellular monoatomic cation homeostasis
Zm00001d012591	GO:0034641	cellular nitrogen compound metabolic process
Zm00001d012591	GO:0035295	tube development
Zm00001d012591	GO:0035556	intracellular signal transduction
Zm00001d012591	GO:0045454	cell redox homeostasis
Zm00001d012591	GO:0045892	negative regulation of DNA-templated transcription
Zm00001d012591	GO:0046686	response to cadmium ion
Zm00001d012591	GO:0047134	protein-disulfide reductase (NAD(P)) activity
Zm00001d012591	GO:0048646	anatomical structure formation involved in morphogenesis
Zm00001d012591	GO:0055114	NA
Zm00001d012591	GO:0080092	regulation of pollen tube growth
Zm00001d012591	GO:2000026	regulation of multicellular organismal development
Zm00001d012593	GO:0005886	plasma membrane
Zm00001d012593	GO:0007155	cell adhesion
Zm00001d012593	GO:0009913	epidermal cell differentiation
Zm00001d012593	GO:0010090	trichome morphogenesis
Zm00001d012593	GO:0016021	NA
Zm00001d012593	GO:0043565	sequence-specific DNA binding
Zm00001d012593	GO:0045010	actin nucleation
Zm00001d012593	GO:0048513	animal organ development
Zm00001d012593	GO:0048646	anatomical structure formation involved in morphogenesis
Zm00001d012593	GO:0048765	root hair cell differentiation
Zm00001d012593	GO:0071555	cell wall organization
Zm00001d012594	GO:0005488	binding
Zm00001d012594	GO:0005634	nucleus
Zm00001d012594	GO:0005783	endoplasmic reticulum
Zm00001d012594	GO:0005794	Golgi apparatus
Zm00001d012594	GO:0009507	chloroplast
Zm00001d012594	GO:0015031	protein transport
Zm00001d012594	GO:0016021	NA
Zm00001d012594	GO:0016070	RNA metabolic process
Zm00001d012594	GO:0016740	transferase activity
Zm00001d012594	GO:0016798	hydrolase activity, acting on glycosyl bonds
Zm00001d012594	GO:0034645	cellular macromolecule biosynthetic process
Zm00001d012594	GO:0048731	system development
Zm00001d012595	GO:0005886	plasma membrane
Zm00001d012595	GO:0006950	response to stress
Zm00001d012595	GO:0009987	cellular process
Zm00001d012595	GO:0016021	NA
Zm00001d012595	GO:0030570	pectate lyase activity
Zm00001d012595	GO:0045490	pectin catabolic process
Zm00001d012595	GO:0046872	metal ion binding
Zm00001d012595	GO:0051704	NA
Zm00001d012595	GO:0065007	biological regulation
Zm00001d012596	GO:0005773	vacuole
Zm00001d012596	GO:0005789	endoplasmic reticulum membrane
Zm00001d012596	GO:0006506	GPI anchor biosynthetic process
Zm00001d012596	GO:0016021	NA
Zm00001d012596	GO:0016787	hydrolase activity
Zm00001d012596	GO:0032501	multicellular organismal process
Zm00001d012597	GO:0005488	binding
Zm00001d012597	GO:0005773	vacuole
Zm00001d012597	GO:0006629	lipid metabolic process
Zm00001d012597	GO:0009507	chloroplast
Zm00001d012597	GO:0016021	NA
Zm00001d012597	GO:0016787	hydrolase activity
Zm00001d012597	GO:0032501	multicellular organismal process
Zm00001d012597	GO:0032502	developmental process
Zm00001d012597	GO:0044237	cellular metabolic process
Zm00001d012597	GO:0050794	regulation of cellular process
Zm00001d012597	GO:0050896	response to stimulus
Zm00001d012598	GO:0001510	RNA methylation
Zm00001d012598	GO:0003735	structural constituent of ribosome
Zm00001d012598	GO:0003924	GTPase activity
Zm00001d012598	GO:0005525	GTP binding
Zm00001d012598	GO:0005730	nucleolus
Zm00001d012598	GO:0005774	vacuolar membrane
Zm00001d012598	GO:0005794	Golgi apparatus
Zm00001d012598	GO:0005886	plasma membrane
Zm00001d012598	GO:0006412	translation
Zm00001d012598	GO:0006614	SRP-dependent cotranslational protein targeting to membrane
Zm00001d012598	GO:0008312	7S RNA binding
Zm00001d012598	GO:0009506	plasmodesma
Zm00001d012598	GO:0009507	chloroplast
Zm00001d012598	GO:0022627	cytosolic small ribosomal subunit
Zm00001d012598	GO:0042256	cytosolic ribosome assembly
Zm00001d012598	GO:0042788	polysomal ribosome
Zm00001d012598	GO:0048500	signal recognition particle
Zm00001d012599	GO:0005507	copper ion binding
Zm00001d012599	GO:0005730	nucleolus
Zm00001d012599	GO:0005747	mitochondrial respiratory chain complex I
Zm00001d012599	GO:0005773	vacuole
Zm00001d012599	GO:0006807	nitrogen compound metabolic process
Zm00001d012599	GO:0016021	NA
Zm00001d012599	GO:0044238	primary metabolic process
Zm00001d012599	GO:0044249	cellular biosynthetic process
Zm00001d012600	GO:0004674	protein serine/threonine kinase activity
Zm00001d012600	GO:0005524	ATP binding
Zm00001d012600	GO:0005886	plasma membrane
Zm00001d012600	GO:0007165	signal transduction
Zm00001d012600	GO:0007275	multicellular organism development
Zm00001d012600	GO:0009816	NA
Zm00001d012600	GO:0044710	NA
Zm00001d012600	GO:0046777	protein autophosphorylation
Zm00001d012600	GO:0051704	NA
Zm00001d012601	GO:0000502	proteasome complex
Zm00001d012601	GO:0003723	RNA binding
Zm00001d012601	GO:0005730	nucleolus
Zm00001d012601	GO:0005737	cytoplasm
Zm00001d012601	GO:0016310	phosphorylation
Zm00001d012601	GO:0022008	neurogenesis
Zm00001d012601	GO:0042254	ribosome biogenesis
Zm00001d012601	GO:0042352	GDP-L-fucose salvage
Zm00001d012601	GO:0044260	cellular macromolecule metabolic process
Zm00001d012601	GO:0050789	regulation of biological process
Zm00001d012602	GO:0000279	M phase
Zm00001d012602	GO:0000911	cytokinesis by cell plate formation
Zm00001d012602	GO:0005507	copper ion binding
Zm00001d012602	GO:0005773	vacuole
Zm00001d012602	GO:0006084	acetyl-CoA metabolic process
Zm00001d012602	GO:0009055	electron transfer activity
Zm00001d012602	GO:0009506	plasmodesma
Zm00001d012602	GO:0010075	regulation of meristem growth
Zm00001d012602	GO:0012505	endomembrane system
Zm00001d012602	GO:0016021	NA
Zm00001d012602	GO:0016572	NA
Zm00001d012602	GO:0032578	aleurone grain membrane
Zm00001d012602	GO:0046658	NA
Zm00001d012602	GO:0048513	animal organ development
Zm00001d012602	GO:0050896	response to stimulus
Zm00001d012602	GO:0051225	spindle assembly
Zm00001d012602	GO:0051276	chromosome organization
Zm00001d012602	GO:0051322	anaphase
Zm00001d012602	GO:2000026	regulation of multicellular organismal development
Zm00001d012603	GO:0009694	jasmonic acid metabolic process
Zm00001d012603	GO:0009696	salicylic acid metabolic process
Zm00001d012603	GO:0009817	NA
Zm00001d012603	GO:0009862	systemic acquired resistance, salicylic acid mediated signaling pathway
Zm00001d012603	GO:0034641	cellular nitrogen compound metabolic process
Zm00001d012603	GO:0042440	pigment metabolic process
Zm00001d012603	GO:0044238	primary metabolic process
Zm00001d012603	GO:0044248	cellular catabolic process
Zm00001d012603	GO:0044260	cellular macromolecule metabolic process
Zm00001d012603	GO:0045893	positive regulation of DNA-templated transcription
Zm00001d012603	GO:0046483	heterocycle metabolic process
Zm00001d012603	GO:0051186	NA
Zm00001d012603	GO:0051704	NA
Zm00001d012603	GO:0080030	methyl indole-3-acetate esterase activity
Zm00001d012603	GO:0080031	methyl salicylate esterase activity
Zm00001d012603	GO:0080032	methyl jasmonate esterase activity
Zm00001d012604	GO:0003824	catalytic activity
Zm00001d012604	GO:0006399	tRNA metabolic process
Zm00001d012604	GO:0016021	NA
Zm00001d012604	GO:0019752	carboxylic acid metabolic process
Zm00001d012604	GO:0034645	cellular macromolecule biosynthetic process
Zm00001d012604	GO:0044248	cellular catabolic process
Zm00001d012605	GO:0003676	nucleic acid binding
Zm00001d012605	GO:0003700	DNA-binding transcription factor activity
Zm00001d012605	GO:0003950	NAD+ ADP-ribosyltransferase activity
Zm00001d012605	GO:0005634	nucleus
Zm00001d012605	GO:0006417	regulation of translation
Zm00001d012605	GO:0008270	zinc ion binding
Zm00001d012605	GO:0009657	plastid organization
Zm00001d012605	GO:0009965	leaf morphogenesis
Zm00001d012605	GO:0030154	cell differentiation
Zm00001d012605	GO:0045893	positive regulation of DNA-templated transcription
Zm00001d012606	GO:0003723	RNA binding
Zm00001d012606	GO:0004519	endonuclease activity
Zm00001d012606	GO:0005743	mitochondrial inner membrane
Zm00001d012606	GO:0006333	NA
Zm00001d012606	GO:0006626	protein targeting to mitochondrion
Zm00001d012606	GO:0009220	pyrimidine ribonucleotide biosynthetic process
Zm00001d012606	GO:0009451	RNA modification
Zm00001d012606	GO:0009909	regulation of flower development
Zm00001d012606	GO:0034968	histone lysine methylation
Zm00001d012606	GO:0051276	chromosome organization
Zm00001d012606	GO:0090305	nucleic acid phosphodiester bond hydrolysis
Zm00001d012607	GO:0003955	NAD(P)H dehydrogenase (quinone) activity
Zm00001d012607	GO:0003960	NADPH:quinone reductase activity
Zm00001d012607	GO:0005774	vacuolar membrane
Zm00001d012607	GO:0005886	plasma membrane
Zm00001d012607	GO:0006351	DNA-templated transcription
Zm00001d012607	GO:0006950	response to stress
Zm00001d012607	GO:0009506	plasmodesma
Zm00001d012607	GO:0009733	response to auxin
Zm00001d012607	GO:0010181	FMN binding
Zm00001d012607	GO:0045892	negative regulation of DNA-templated transcription
Zm00001d012607	GO:0050625	2-hydroxy-1,4-benzoquinone reductase activity
Zm00001d012607	GO:0050662	NA
Zm00001d012607	GO:0051276	chromosome organization
Zm00001d012607	GO:0055114	NA
Zm00001d012608	GO:0000243	commitment complex
Zm00001d012608	GO:0005685	U1 snRNP
Zm00001d012608	GO:0006396	RNA processing
Zm00001d012608	GO:0016021	NA
Zm00001d012608	GO:0030627	pre-mRNA 5'-splice site binding
Zm00001d012608	GO:0034645	cellular macromolecule biosynthetic process
Zm00001d012608	GO:0050794	regulation of cellular process
Zm00001d012608	GO:0071004	U2-type prespliceosome
Zm00001d012608	GO:0080090	regulation of primary metabolic process
Zm00001d012609	GO:0004674	protein serine/threonine kinase activity
Zm00001d012609	GO:0005524	ATP binding
Zm00001d012609	GO:0005634	nucleus
Zm00001d012609	GO:0005773	vacuole
Zm00001d012609	GO:0005829	cytosol
Zm00001d012609	GO:0005886	plasma membrane
Zm00001d012609	GO:0007165	signal transduction
Zm00001d012609	GO:0007275	multicellular organism development
Zm00001d012609	GO:0016021	NA
Zm00001d012609	GO:0034613	NA
Zm00001d012609	GO:0044710	NA
Zm00001d012609	GO:0046777	protein autophosphorylation
Zm00001d012609	GO:0048544	recognition of pollen
Zm00001d012610	GO:0000902	cell morphogenesis
Zm00001d012610	GO:0002238	response to molecule of fungal origin
Zm00001d012610	GO:0005634	nucleus
Zm00001d012610	GO:0005829	cytosol
Zm00001d012610	GO:0005886	plasma membrane
Zm00001d012610	GO:0006950	response to stress
Zm00001d012610	GO:0007190	activation of adenylate cyclase activity
Zm00001d012610	GO:0009913	epidermal cell differentiation
Zm00001d012610	GO:0016787	hydrolase activity
Zm00001d012610	GO:0016925	protein sumoylation
Zm00001d012610	GO:0022402	cell cycle process
Zm00001d012610	GO:0034641	cellular nitrogen compound metabolic process
Zm00001d012610	GO:0042157	lipoprotein metabolic process
Zm00001d012610	GO:0044249	cellular biosynthetic process
Zm00001d012610	GO:0046907	intracellular transport
Zm00001d012610	GO:0048193	Golgi vesicle transport
Zm00001d012610	GO:0048513	animal organ development
Zm00001d012610	GO:0048646	anatomical structure formation involved in morphogenesis
Zm00001d012610	GO:0048767	root hair elongation
Zm00001d012610	GO:0051704	NA
Zm00001d012611	GO:0000075	cell cycle checkpoint signaling
Zm00001d012611	GO:0000784	NA
Zm00001d012611	GO:0003684	damaged DNA binding
Zm00001d012611	GO:0005813	centrosome
Zm00001d012611	GO:0006303	double-strand break repair via nonhomologous end joining
Zm00001d012611	GO:0016020	membrane
Zm00001d012611	GO:0016740	transferase activity
Zm00001d012611	GO:0031627	telomeric loop formation
Zm00001d012611	GO:0031848	protection from non-homologous end joining at telomere
Zm00001d012611	GO:0031860	telomeric 3' overhang formation
Zm00001d012611	GO:0035312	5'-3' DNA exonuclease activity
Zm00001d012611	GO:0036297	interstrand cross-link repair
Zm00001d012611	GO:0044444	NA
Zm00001d012611	GO:0071156	NA
Zm00001d012611	GO:0090305	nucleic acid phosphodiester bond hydrolysis
Zm00001d012612	GO:0003723	RNA binding
Zm00001d012612	GO:0004519	endonuclease activity
Zm00001d012612	GO:0005739	mitochondrion
Zm00001d012612	GO:0008380	RNA splicing
Zm00001d012612	GO:0009451	RNA modification
Zm00001d012612	GO:0009507	chloroplast
Zm00001d012612	GO:0009793	embryo development ending in seed dormancy
Zm00001d012612	GO:0009886	post-embryonic animal morphogenesis
Zm00001d012612	GO:0010103	stomatal complex morphogenesis
Zm00001d012612	GO:0016021	NA
Zm00001d012612	GO:0048513	animal organ development
Zm00001d012612	GO:0048646	anatomical structure formation involved in morphogenesis
Zm00001d012612	GO:0090305	nucleic acid phosphodiester bond hydrolysis
Zm00001d012613	GO:0004553	hydrolase activity, hydrolyzing O-glycosyl compounds
Zm00001d012613	GO:0004672	protein kinase activity
Zm00001d012613	GO:0005524	ATP binding
Zm00001d012613	GO:0006032	chitin catabolic process
Zm00001d012613	GO:0006468	protein phosphorylation
Zm00001d012613	GO:0008610	lipid biosynthetic process
Zm00001d012613	GO:0016021	NA
Zm00001d012613	GO:0016491	oxidoreductase activity
Zm00001d012613	GO:0016998	cell wall macromolecule catabolic process
Zm00001d012613	GO:0042445	hormone metabolic process
Zm00001d012613	GO:0071840	cellular component organization or biogenesis
Zm00001d012614	GO:0005222	intracellular cAMP-activated cation channel activity
Zm00001d012614	GO:0005242	inward rectifier potassium channel activity
Zm00001d012614	GO:0005262	calcium channel activity
Zm00001d012614	GO:0005516	calmodulin binding
Zm00001d012614	GO:0005887	NA
Zm00001d012614	GO:0007263	nitric oxide mediated signal transduction
Zm00001d012614	GO:0009626	plant-type hypersensitive response
Zm00001d012614	GO:0030003	intracellular monoatomic cation homeostasis
Zm00001d012614	GO:0030552	cAMP binding
Zm00001d012614	GO:0030553	cGMP binding
Zm00001d012614	GO:0034765	regulation of monoatomic ion transmembrane transport
Zm00001d012614	GO:0042391	regulation of membrane potential
Zm00001d012614	GO:0070588	calcium ion transmembrane transport
Zm00001d012614	GO:0071805	potassium ion transmembrane transport
Zm00001d012615	GO:0003954	NADH dehydrogenase activity
Zm00001d012615	GO:0003955	NAD(P)H dehydrogenase (quinone) activity
Zm00001d012615	GO:0005509	calcium ion binding
Zm00001d012615	GO:0005758	mitochondrial intermembrane space
Zm00001d012615	GO:0005777	peroxisome
Zm00001d012615	GO:0005975	carbohydrate metabolic process
Zm00001d012615	GO:0009536	plastid
Zm00001d012615	GO:0019646	aerobic electron transport chain
Zm00001d012615	GO:0031314	extrinsic component of mitochondrial inner membrane
Zm00001d012615	GO:0044282	small molecule catabolic process
Zm00001d012615	GO:0046496	nicotinamide nucleotide metabolic process
Zm00001d012615	GO:0050660	flavin adenine dinucleotide binding
Zm00001d012615	GO:0050896	response to stimulus
Zm00001d012618	GO:0000813	ESCRT I complex
Zm00001d012618	GO:0004252	serine-type endopeptidase activity
Zm00001d012618	GO:0005215	transporter activity
Zm00001d012618	GO:0005576	extracellular region
Zm00001d012618	GO:0005634	nucleus
Zm00001d012618	GO:0005802	trans-Golgi network
Zm00001d012618	GO:0016043	cellular component organization
Zm00001d012618	GO:0032403	NA
Zm00001d012618	GO:0032501	multicellular organismal process
Zm00001d012618	GO:0043328	protein transport to vacuole involved in ubiquitin-dependent protein catabolic process via the multivesicular body sorting pathway
Zm00001d012619	GO:0003677	DNA binding
Zm00001d012619	GO:0005634	nucleus
Zm00001d012619	GO:0005829	cytosol
Zm00001d012619	GO:0006351	DNA-templated transcription
Zm00001d012619	GO:0006355	regulation of DNA-templated transcription
Zm00001d012619	GO:0010080	regulation of floral meristem growth
Zm00001d012619	GO:0010081	regulation of inflorescence meristem growth
Zm00001d012619	GO:0010582	floral meristem determinacy
Zm00001d012619	GO:0042221	response to chemical
Zm00001d012619	GO:0048513	animal organ development
Zm00001d012620	GO:0004402	histone acetyltransferase activity
Zm00001d012620	GO:0005874	microtubule
Zm00001d012620	GO:0006139	nucleobase-containing compound metabolic process
Zm00001d012620	GO:0008017	microtubule binding
Zm00001d012620	GO:0008352	katanin complex
Zm00001d012620	GO:0016573	histone acetylation
Zm00001d012620	GO:0050794	regulation of cellular process
Zm00001d012620	GO:0051013	microtubule severing
Zm00001d012620	GO:0051276	chromosome organization
Zm00001d012620	GO:0080008	Cul4-RING E3 ubiquitin ligase complex
Zm00001d012621	GO:0000226	microtubule cytoskeleton organization
Zm00001d012621	GO:0005634	nucleus
Zm00001d012621	GO:0005815	microtubule organizing center
Zm00001d012621	GO:0005881	cytoplasmic microtubule
Zm00001d012621	GO:0008017	microtubule binding
Zm00001d012621	GO:0016020	membrane
Zm00001d012621	GO:0016192	vesicle-mediated transport
Zm00001d012621	GO:0016491	oxidoreductase activity
Zm00001d012621	GO:0030427	site of polarized growth
Zm00001d012621	GO:0032502	developmental process
Zm00001d012621	GO:0044237	cellular metabolic process
Zm00001d012621	GO:0050789	regulation of biological process
Zm00001d012621	GO:0051641	cellular localization
Zm00001d012621	GO:0072686	mitotic spindle
Zm00001d012623	GO:0005737	cytoplasm
Zm00001d012623	GO:0006313	transposition, DNA-mediated
Zm00001d012623	GO:0006418	tRNA aminoacylation for protein translation
Zm00001d012623	GO:0008270	zinc ion binding
Zm00001d012623	GO:0050896	response to stimulus
Zm00001d012859	GO:0003677	DNA binding
Zm00001d012859	GO:0005840	ribosome
Zm00001d012859	GO:0006412	translation
Zm00001d012859	GO:0050789	regulation of biological process
Zm00001d012859	GO:0090304	nucleic acid metabolic process
Zm00001d012860	GO:0005634	nucleus
Zm00001d012860	GO:0005694	chromosome
Zm00001d012860	GO:0005783	endoplasmic reticulum
Zm00001d012860	GO:0005794	Golgi apparatus
Zm00001d012860	GO:0005856	cytoskeleton
Zm00001d012860	GO:0006139	nucleobase-containing compound metabolic process
Zm00001d012860	GO:0009653	anatomical structure morphogenesis
Zm00001d012860	GO:0015031	protein transport
Zm00001d012860	GO:0016021	NA
Zm00001d012860	GO:0016043	cellular component organization
Zm00001d012860	GO:0016740	transferase activity
Zm00001d012860	GO:0016787	hydrolase activity
Zm00001d012860	GO:0030154	cell differentiation
Zm00001d012860	GO:0032501	multicellular organismal process
Zm00001d012860	GO:0050789	regulation of biological process
Zm00001d012861	GO:0005886	plasma membrane
Zm00001d012861	GO:0006364	rRNA processing
Zm00001d012861	GO:0007165	signal transduction
Zm00001d012861	GO:0009535	chloroplast thylakoid membrane
Zm00001d012861	GO:0009902	chloroplast relocation
Zm00001d012861	GO:0010027	thylakoid membrane organization
Zm00001d012861	GO:0010207	photosystem II assembly
Zm00001d012861	GO:0015450	protein-transporting ATPase activity
Zm00001d012861	GO:0016021	NA
Zm00001d012861	GO:0030570	pectate lyase activity
Zm00001d012861	GO:0035304	regulation of protein dephosphorylation
Zm00001d012861	GO:0042744	hydrogen peroxide catabolic process
Zm00001d012861	GO:0042793	plastid transcription
Zm00001d012861	GO:0045038	protein import into chloroplast thylakoid membrane
Zm00001d012861	GO:0045893	positive regulation of DNA-templated transcription
Zm00001d012861	GO:0046872	metal ion binding
Zm00001d012861	GO:0051205	protein insertion into membrane
Zm00001d012861	GO:0051668	localization within membrane
Zm00001d012861	GO:0070301	cellular response to hydrogen peroxide
Zm00001d012861	GO:0090342	NA
Zm00001d012862	GO:0003723	RNA binding
Zm00001d012862	GO:0004519	endonuclease activity
Zm00001d012862	GO:0008270	zinc ion binding
Zm00001d012862	GO:0009451	RNA modification
Zm00001d012862	GO:0043231	intracellular membrane-bounded organelle
Zm00001d012862	GO:0090305	nucleic acid phosphodiester bond hydrolysis
Zm00001d012863	GO:0005216	monoatomic ion channel activity
Zm00001d012863	GO:0006813	potassium ion transport
Zm00001d012863	GO:0007275	multicellular organism development
Zm00001d012863	GO:0008324	monoatomic cation transmembrane transporter activity
Zm00001d012863	GO:0009059	macromolecule biosynthetic process
Zm00001d012863	GO:0010467	gene expression
Zm00001d012863	GO:0016021	NA
Zm00001d012863	GO:0031323	regulation of cellular metabolic process
Zm00001d012863	GO:0031965	nuclear membrane
Zm00001d012863	GO:0034641	cellular nitrogen compound metabolic process
Zm00001d012863	GO:0044005	NA
Zm00001d012863	GO:0044238	primary metabolic process
Zm00001d012863	GO:0044249	cellular biosynthetic process
Zm00001d012863	GO:0044260	cellular macromolecule metabolic process
Zm00001d012863	GO:0098655	monoatomic cation transmembrane transport
Zm00001d012864	GO:0016021	NA
Zm00001d012864	GO:0032502	developmental process
Zm00001d012864	GO:0044238	primary metabolic process
Zm00001d012864	GO:0044249	cellular biosynthetic process
Zm00001d012864	GO:0050789	regulation of biological process
Zm00001d012865	GO:0003729	mRNA binding
Zm00001d012865	GO:0005685	U1 snRNP
Zm00001d012865	GO:0006376	mRNA splice site selection
Zm00001d012865	GO:0007275	multicellular organism development
Zm00001d012865	GO:0019219	regulation of nucleobase-containing compound metabolic process
Zm00001d012865	GO:0048518	positive regulation of biological process
Zm00001d012865	GO:0048869	cellular developmental process
Zm00001d012865	GO:0051179	localization
Zm00001d012865	GO:0051239	regulation of multicellular organismal process
Zm00001d012865	GO:0071004	U2-type prespliceosome
Zm00001d012866	GO:0005886	plasma membrane
Zm00001d012866	GO:0006886	intracellular protein transport
Zm00001d012866	GO:0008565	NA
Zm00001d012866	GO:0009987	cellular process
Zm00001d012866	GO:0016021	NA
Zm00001d012867	GO:0002943	tRNA dihydrouridine synthesis
Zm00001d012867	GO:0005634	nucleus
Zm00001d012867	GO:0006950	response to stress
Zm00001d012867	GO:0016021	NA
Zm00001d012867	GO:0017150	tRNA dihydrouridine synthase activity
Zm00001d012867	GO:0050660	flavin adenine dinucleotide binding
Zm00001d012867	GO:0051704	NA
Zm00001d012867	GO:0055114	NA
Zm00001d012867	GO:0065007	biological regulation
Zm00001d012868	GO:0005739	mitochondrion
Zm00001d012868	GO:0009507	chloroplast
Zm00001d012868	GO:0016117	carotenoid biosynthetic process
Zm00001d012868	GO:0016491	oxidoreductase activity
Zm00001d012868	GO:0034641	cellular nitrogen compound metabolic process
Zm00001d012868	GO:0043170	macromolecule metabolic process
Zm00001d012868	GO:0044281	small molecule metabolic process
Zm00001d012868	GO:0046608	carotenoid isomerase activity
Zm00001d012868	GO:0055114	NA
Zm00001d012868	GO:0065007	biological regulation
Zm00001d012869	GO:0003723	RNA binding
Zm00001d012869	GO:0004519	endonuclease activity
Zm00001d012869	GO:0004674	protein serine/threonine kinase activity
Zm00001d012869	GO:0005524	ATP binding
Zm00001d012869	GO:0005829	cytosol
Zm00001d012869	GO:0005886	plasma membrane
Zm00001d012869	GO:0006388	tRNA splicing, via endonucleolytic cleavage and ligation
Zm00001d012869	GO:0006468	protein phosphorylation
Zm00001d012869	GO:0016556	mRNA modification
Zm00001d012869	GO:0023052	signaling
Zm00001d012869	GO:0032501	multicellular organismal process
Zm00001d012869	GO:0043231	intracellular membrane-bounded organelle
Zm00001d012869	GO:0043687	post-translational protein modification
Zm00001d012869	GO:0050794	regulation of cellular process
Zm00001d012869	GO:0050896	response to stimulus
Zm00001d012870	GO:0000723	telomere maintenance
Zm00001d012870	GO:0003678	DNA helicase activity
Zm00001d012870	GO:0005634	nucleus
Zm00001d012870	GO:0005840	ribosome
Zm00001d012870	GO:0006281	DNA repair
Zm00001d012870	GO:0008234	cysteine-type peptidase activity
Zm00001d012870	GO:0009059	macromolecule biosynthetic process
Zm00001d012870	GO:0016021	NA
Zm00001d012870	GO:0032508	DNA duplex unwinding
Zm00001d012870	GO:0044249	cellular biosynthetic process
Zm00001d012871	GO:0000723	telomere maintenance
Zm00001d012871	GO:0003678	DNA helicase activity
Zm00001d012871	GO:0005839	proteasome core complex
Zm00001d012871	GO:0006281	DNA repair
Zm00001d012871	GO:0007275	multicellular organism development
Zm00001d012871	GO:0008234	cysteine-type peptidase activity
Zm00001d012871	GO:0031323	regulation of cellular metabolic process
Zm00001d012871	GO:0032508	DNA duplex unwinding
Zm00001d012871	GO:0048869	cellular developmental process
Zm00001d012872	GO:0000723	telomere maintenance
Zm00001d012872	GO:0003678	DNA helicase activity
Zm00001d012872	GO:0005488	binding
Zm00001d012872	GO:0005839	proteasome core complex
Zm00001d012872	GO:0006261	DNA-templated DNA replication
Zm00001d012872	GO:0006281	DNA repair
Zm00001d012872	GO:0006508	proteolysis
Zm00001d012872	GO:0008234	cysteine-type peptidase activity
Zm00001d012872	GO:0019222	regulation of metabolic process
Zm00001d012872	GO:0032508	DNA duplex unwinding
Zm00001d012872	GO:0050794	regulation of cellular process
Zm00001d012873	GO:0000030	mannosyltransferase activity
Zm00001d012873	GO:0003677	DNA binding
Zm00001d012873	GO:0005634	nucleus
Zm00001d012873	GO:0005975	carbohydrate metabolic process
Zm00001d012873	GO:0006351	DNA-templated transcription
Zm00001d012873	GO:0006355	regulation of DNA-templated transcription
Zm00001d012873	GO:0006486	protein glycosylation
Zm00001d012873	GO:0042546	cell wall biogenesis
Zm00001d012875	GO:0005509	calcium ion binding
Zm00001d012875	GO:0005739	mitochondrion
Zm00001d012875	GO:0006351	DNA-templated transcription
Zm00001d012875	GO:0006355	regulation of DNA-templated transcription
Zm00001d012875	GO:0016021	NA
Zm00001d012875	GO:0016043	cellular component organization
Zm00001d012875	GO:0030247	polysaccharide binding
Zm00001d012875	GO:0044267	NA
Zm00001d012877	GO:0003964	RNA-directed DNA polymerase activity
Zm00001d012877	GO:0005215	transporter activity
Zm00001d012877	GO:0005488	binding
Zm00001d012877	GO:0005643	nuclear pore
Zm00001d012877	GO:0005737	cytoplasm
Zm00001d012877	GO:0006278	RNA-templated DNA biosynthetic process
Zm00001d012877	GO:0016021	NA
Zm00001d012877	GO:0055085	transmembrane transport
Zm00001d012880	GO:0005524	ATP binding
Zm00001d012880	GO:0005634	nucleus
Zm00001d012880	GO:0006259	DNA metabolic process
Zm00001d012880	GO:0006974	cellular response to DNA damage stimulus
Zm00001d012880	GO:0016021	NA
Zm00001d012880	GO:0016567	protein ubiquitination
Zm00001d012880	GO:0016787	hydrolase activity
Zm00001d012880	GO:0032502	developmental process
Zm00001d012880	GO:0044763	NA
Zm00001d012880	GO:0046872	metal ion binding
Zm00001d012880	GO:0050794	regulation of cellular process
Zm00001d012881	GO:0004672	protein kinase activity
Zm00001d012881	GO:0005524	ATP binding
Zm00001d012881	GO:0005576	extracellular region
Zm00001d012881	GO:0005774	vacuolar membrane
Zm00001d012881	GO:0005886	plasma membrane
Zm00001d012881	GO:0006468	protein phosphorylation
Zm00001d012881	GO:0009505	plant-type cell wall
Zm00001d012881	GO:0010498	proteasomal protein catabolic process
Zm00001d012881	GO:0019243	methylglyoxal catabolic process to D-lactate via S-lactoyl-glutathione
Zm00001d012881	GO:0050789	regulation of biological process
Zm00001d012881	GO:0051234	establishment of localization
Zm00001d012882	GO:0004675	transmembrane receptor protein serine/threonine kinase activity
Zm00001d012882	GO:0005524	ATP binding
Zm00001d012882	GO:0005886	plasma membrane
Zm00001d012882	GO:0006468	protein phosphorylation
Zm00001d012882	GO:0006950	response to stress
Zm00001d012882	GO:0007166	cell surface receptor signaling pathway
Zm00001d012882	GO:0032501	multicellular organismal process
Zm00001d012882	GO:0048856	anatomical structure development
Zm00001d012883	GO:0005886	plasma membrane
Zm00001d012883	GO:0006855	xenobiotic transmembrane transport
Zm00001d012883	GO:0008324	monoatomic cation transmembrane transporter activity
Zm00001d012883	GO:0009062	fatty acid catabolic process
Zm00001d012883	GO:0015238	NA
Zm00001d012883	GO:0015297	antiporter activity
Zm00001d012883	GO:0016021	NA
Zm00001d012884	GO:0006744	ubiquinone biosynthetic process
Zm00001d012884	GO:0016709	oxidoreductase activity, acting on paired donors, with incorporation or reduction of molecular oxygen, NAD(P)H as one donor, and incorporation of one atom of oxygen
Zm00001d012884	GO:0019243	methylglyoxal catabolic process to D-lactate via S-lactoyl-glutathione
Zm00001d012884	GO:0031314	extrinsic component of mitochondrial inner membrane
Zm00001d012884	GO:0044238	primary metabolic process
Zm00001d012884	GO:0055114	NA
Zm00001d012884	GO:0071949	FAD binding
Zm00001d012885	GO:0000003	reproduction
Zm00001d012885	GO:0004252	serine-type endopeptidase activity
Zm00001d012885	GO:0005618	cell wall
Zm00001d012885	GO:0005829	cytosol
Zm00001d012885	GO:0005886	plasma membrane
Zm00001d012885	GO:0006508	proteolysis
Zm00001d012885	GO:0016021	NA
Zm00001d012885	GO:0019222	regulation of metabolic process
Zm00001d012885	GO:0043086	negative regulation of catalytic activity
Zm00001d012885	GO:0044237	cellular metabolic process
Zm00001d012885	GO:0050896	response to stimulus
Zm00001d012885	GO:0072488	ammonium transmembrane transport
Zm00001d012886	GO:0000447	endonucleolytic cleavage in ITS1 to separate SSU-rRNA from 5.8S rRNA and LSU-rRNA from tricistronic rRNA transcript (SSU-rRNA, 5.8S rRNA, LSU-rRNA)
Zm00001d012886	GO:0000461	endonucleolytic cleavage to generate mature 3'-end of SSU-rRNA from (SSU-rRNA, 5.8S rRNA, LSU-rRNA)
Zm00001d012886	GO:0003735	structural constituent of ribosome
Zm00001d012886	GO:0006414	translational elongation
Zm00001d012886	GO:0009664	plant-type cell wall organization
Zm00001d012886	GO:0016925	protein sumoylation
Zm00001d012886	GO:0022627	cytosolic small ribosomal subunit
Zm00001d012886	GO:0042256	cytosolic ribosome assembly
Zm00001d012886	GO:0042545	cell wall modification
Zm00001d012886	GO:0044710	NA
Zm00001d012886	GO:0065007	biological regulation
Zm00001d012887	GO:0005783	endoplasmic reticulum
Zm00001d012887	GO:0006950	response to stress
Zm00001d012887	GO:0009308	amine metabolic process
Zm00001d012887	GO:0009850	auxin metabolic process
[truncated: 3,461 more rows]

## Sheet: Tall_Query_Mural_SNP_BLUE
SNP	Chromosome	Position
1-2050172	1	2118847
1-65736366	1	66637018
1-173500848	1	175437244
1-195803438	1	198132344
1-209378747	1	212349791
2-21912749	2	22594404
2-226459779	2	232783442
3-22269346	3	21744648
3-48546152	3	48337293
3-67110710	3	67305531
4-57050450	4	59354343
4-185826495	4	189102443
6-32036600	6	33545283
6-96721700	6	99410879
7-5107349	7	5360895
7-156518877	7	161876041
8-11420012	8	11817293
8-80146449	8	82290957
8-172181853	8	177925585
9-46648717	9	47546595
9-74745563	9	74252301
9-106522629	9	108876668
9-132345429	9	134516288
10-46960555	10	48258205
10-56101984	10	56941245
10-95289204	10	95517022
10-141843433	10	143217177

## Sheet: Tall_Query_Mural_Gene_BLUE
Plant_Height_Tall_Query_BLUEs_Mural_FarmCPU	Plant_Height_Tall_Query_BLUEs_Mural_FarmCPU_overlap
Zm00001d047539	Zm00001d031660
Zm00001d031673	Zm00001d032088
Zm00001d045935	Zm00001d036739
Zm00001d001266	Zm00001d046887
Zm00001d031065	Zm00001d032091
Zm00001d002782	Zm00001d029333
Zm00001d021738	Zm00001d031064
Zm00001d039990	Zm00001d031661
Zm00001d002794	Zm00001d009803
Zm00001d032093	Zm00001d052399
Zm00001d024931	Zm00001d032083
Zm00001d007492	Zm00001d026308
Zm00001d052405	Zm00001d032094
Zm00001d012654	Zm00001d032084
Zm00001d046236
Zm00001d029348
Zm00001d009802
Zm00001d008527
Zm00001d031665
Zm00001d032084
Zm00001d021730
Zm00001d047540
Zm00001d040811
Zm00001d027118
Zm00001d024933
Zm00001d002776
Zm00001d029337
Zm00001d046869
Zm00001d021747
Zm00001d026317
Zm00001d026297
Zm00001d036739
Zm00001d045924
Zm00001d012645
Zm00001d026290
Zm00001d002775
Zm00001d029342
Zm00001d031663
Zm00001d026305
Zm00001d031058
Zm00001d026311
Zm00001d007483
Zm00001d032085
Zm00001d021744
Zm00001d002791
Zm00001d036741
Zm00001d018799
Zm00001d018790
Zm00001d024935
Zm00001d012649
Zm00001d007480
Zm00001d024925
Zm00001d002781
Zm00001d023144
Zm00001d024926
Zm00001d012651
Zm00001d040806
Zm00001d046890
Zm00001d018781
Zm00001d031062
Zm00001d027298
Zm00001d027305
Zm00001d008532
Zm00001d008526
Zm00001d002777
Zm00001d007476
Zm00001d027290
Zm00001d027286
Zm00001d040529
Zm00001d018801
Zm00001d008525
Zm00001d032083
Zm00001d001402
Zm00001d031675
Zm00001d012658
Zm00001d029336
Zm00001d022652
Zm00001d029343
Zm00001d045922
Zm00001d024213
Zm00001d032087
Zm00001d035566
Zm00001d040526
Zm00001d031670
Zm00001d002789
Zm00001d052389
Zm00001d031664
Zm00001d018795
Zm00001d008531
Zm00001d031667
Zm00001d052390
Zm00001d031059
Zm00001d018789
Zm00001d002793
Zm00001d021739
Zm00001d026304
Zm00001d045930
Zm00001d039978
Zm00001d027094
Zm00001d031064
Zm00001d052396
Zm00001d009811
Zm00001d002796
Zm00001d040807
Zm00001d050015
Zm00001d007487
Zm00001d032088
Zm00001d050009
Zm00001d018796
Zm00001d045929
Zm00001d002788
Zm00001d007481
Zm00001d032090
Zm00001d045927
Zm00001d000486
Zm00001d021742
Zm00001d012661
Zm00001d021737
Zm00001d007478
Zm00001d046883
Zm00001d027291
Zm00001d031676
Zm00001d026314
Zm00001d040527
Zm00001d027288
Zm00001d026300
Zm00001d027296
Zm00001d050014
Zm00001d018800
Zm00001d029349
Zm00001d040536
Zm00001d039989
Zm00001d031662
Zm00001d024929
Zm00001d012652
Zm00001d024936
Zm00001d031061
Zm00001d018787
Zm00001d024125
Zm00001d031674
Zm00001d031668
Zm00001d022905
Zm00001d052404
Zm00001d024928
Zm00001d052401
Zm00001d039983
Zm00001d046888
Zm00001d021736
Zm00001d039987
Zm00001d007484
Zm00001d046235
Zm00001d012655
Zm00001d046866
Zm00001d052409
Zm00001d018794
Zm00001d052403
Zm00001d021740
Zm00001d012659
Zm00001d026303
Zm00001d026960
Zm00001d046874
Zm00001d045926
Zm00001d040805
Zm00001d039984
Zm00001d001048
Zm00001d009809
Zm00001d050013
Zm00001d039986
Zm00001d046884
Zm00001d052394
Zm00001d029350
Zm00001d027293
Zm00001d023106
Zm00001d007495
Zm00001d032086
Zm00001d040532
Zm00001d007485
Zm00001d046868
Zm00001d052387
Zm00001d052410
Zm00001d050012
Zm00001d052386
Zm00001d008529
Zm00001d026295
Zm00001d046881
Zm00001d018792
Zm00001d008528
Zm00001d036735
Zm00001d040533
Zm00001d032098
Zm00001d050011
Zm00001d052408
Zm00001d026312
Zm00001d027289
Zm00001d012653
Zm00001d022904
Zm00001d018798
Zm00001d009803
Zm00001d002784
Zm00001d045925
Zm00001d027300
Zm00001d024212
Zm00001d024934
Zm00001d026296
Zm00001d024216
Zm00001d026306
Zm00001d046875
Zm00001d047541
Zm00001d039988
Zm00001d026313
Zm00001d008534
Zm00001d052402
Zm00001d021733
Zm00001d040530
Zm00001d018797
Zm00001d012643
Zm00001d027304
Zm00001d024128
Zm00001d027295
Zm00001d026318
Zm00001d026294
Zm00001d012640
Zm00001d012660
Zm00001d031066
Zm00001d052395
Zm00001d008535
Zm00001d027292
Zm00001d022653
Zm00001d046882
Zm00001d009808
Zm00001d007488
Zm00001d009807
Zm00001d007490
Zm00001d036736
Zm00001d032089
Zm00001d018791
Zm00001d018793
Zm00001d031660
Zm00001d046871
Zm00001d008538
Zm00001d007474
Zm00001d026291
Zm00001d021745
Zm00001d007479
Zm00001d032096
Zm00001d007493
Zm00001d024930
Zm00001d036738
Zm00001d046873
Zm00001d032091
Zm00001d031671
Zm00001d052385
Zm00001d029347
Zm00001d008537
Zm00001d007477
Zm00001d007475
Zm00001d036727
Zm00001d026301
Zm00001d018788
Zm00001d002783
Zm00001d012648
Zm00001d029333
Zm00001d047538
Zm00001d012641
Zm00001d021734
Zm00001d046867
Zm00001d031661
Zm00001d009810
Zm00001d009806
Zm00001d012646
Zm00001d024126
Zm00001d039982
Zm00001d026816
Zm00001d032095
Zm00001d027093
Zm00001d021729
Zm00001d007486
Zm00001d031060
Zm00001d035562
Zm00001d045928
Zm00001d052384
Zm00001d047543
Zm00001d026302
Zm00001d052411
Zm00001d027287
Zm00001d018786
Zm00001d052393
Zm00001d027185
Zm00001d009801
Zm00001d047537
Zm00001d050008
Zm00001d031672
Zm00001d002778
Zm00001d052391
Zm00001d002790
Zm00001d027303
Zm00001d031669
Zm00001d029339
Zm00001d031063
Zm00001d027302
Zm00001d036737
Zm00001d009805
Zm00001d026293
Zm00001d040531
Zm00001d012647
Zm00001d052399
Zm00001d029340
Zm00001d036733
Zm00001d026310
Zm00001d024927
Zm00001d021746
Zm00001d024217
Zm00001d007491
Zm00001d023105
Zm00001d039977
Zm00001d024127
Zm00001d029338
Zm00001d039980
Zm00001d008530
Zm00001d032094
Zm00001d052407
Zm00001d021741
Zm00001d046887
Zm00001d026289
Zm00001d007473
Zm00001d027119
Zm00001d009800
Zm00001d027299
Zm00001d001045
Zm00001d036726
Zm00001d007489
Zm00001d047542
Zm00001d008165
Zm00001d045931
Zm00001d031666
Zm00001d052397
Zm00001d045920
Zm00001d012644
Zm00001d021732
Zm00001d012656
Zm00001d024211
Zm00001d052406
Zm00001d029341
Zm00001d012642
Zm00001d040534
Zm00001d018785
Zm00001d026308
Zm00001d040535
Zm00001d036728
Zm00001d008524
Zm00001d024937
Zm00001d021731
Zm00001d040810
Zm00001d026298
Zm00001d026307
Zm00001d035563
Zm00001d046889
Zm00001d036734
Zm00001d036740
Zm00001d021748
Zm00001d018784
Zm00001d001046
Zm00001d002787
Zm00001d039981
Zm00001d052392
Zm00001d012657

## Sheet: Tall_Query_Mural_GO_BLUE
GENEID	GOID	TERM
Zm00001d002775	GO:0005044	scavenger receptor activity
Zm00001d002775	GO:0005576	extracellular region
Zm00001d002775	GO:0006508	proteolysis
Zm00001d002775	GO:0006898	receptor-mediated endocytosis
Zm00001d002775	GO:0006955	immune response
Zm00001d002775	GO:0016021	NA
Zm00001d002775	GO:0016788	hydrolase activity, acting on ester bonds
Zm00001d002775	GO:0030247	polysaccharide binding
Zm00001d002775	GO:0044237	cellular metabolic process
Zm00001d002775	GO:0050789	regulation of biological process
Zm00001d002776	GO:0004675	transmembrane receptor protein serine/threonine kinase activity
Zm00001d002776	GO:0005524	ATP binding
Zm00001d002776	GO:0005886	plasma membrane
Zm00001d002776	GO:0006468	protein phosphorylation
Zm00001d002776	GO:0007166	cell surface receptor signaling pathway
Zm00001d002776	GO:0007275	multicellular organism development
Zm00001d002776	GO:0044710	NA
Zm00001d002777	GO:0004722	protein serine/threonine phosphatase activity
Zm00001d002777	GO:0005737	cytoplasm
Zm00001d002777	GO:0006470	protein dephosphorylation
Zm00001d002777	GO:0007275	multicellular organism development
Zm00001d002777	GO:0050794	regulation of cellular process
Zm00001d002778	GO:0004674	protein serine/threonine kinase activity
Zm00001d002778	GO:0005634	nucleus
Zm00001d002778	GO:0005737	cytoplasm
Zm00001d002778	GO:0005956	protein kinase CK2 complex
Zm00001d002778	GO:0006468	protein phosphorylation
Zm00001d002778	GO:0007623	circadian rhythm
Zm00001d002778	GO:0008134	transcription factor binding
Zm00001d002778	GO:0019887	protein kinase regulator activity
Zm00001d002778	GO:0042753	positive regulation of circadian rhythm
Zm00001d002778	GO:0044702	NA
Zm00001d002778	GO:0044710	NA
Zm00001d002778	GO:0048573	photoperiodism, flowering
Zm00001d002778	GO:0071900	regulation of protein serine/threonine kinase activity
Zm00001d002781	GO:0000166	nucleotide binding
Zm00001d002781	GO:0000398	mRNA splicing, via spliceosome
Zm00001d002781	GO:0003723	RNA binding
Zm00001d002781	GO:0019013	viral nucleocapsid
Zm00001d002781	GO:0030529	NA
Zm00001d002781	GO:0050789	regulation of biological process
Zm00001d002782	GO:0003677	DNA binding
Zm00001d002782	GO:0003682	chromatin binding
Zm00001d002782	GO:0005634	nucleus
Zm00001d002782	GO:0005737	cytoplasm
Zm00001d002782	GO:0006355	regulation of DNA-templated transcription
Zm00001d002782	GO:0009653	anatomical structure morphogenesis
Zm00001d002782	GO:0016021	NA
Zm00001d002782	GO:0016043	cellular component organization
Zm00001d002782	GO:0019760	glucosinolate metabolic process
Zm00001d002782	GO:0030154	cell differentiation
Zm00001d002782	GO:0043170	macromolecule metabolic process
Zm00001d002782	GO:0044249	cellular biosynthetic process
Zm00001d002782	GO:0048513	animal organ development
Zm00001d002782	GO:0048519	negative regulation of biological process
Zm00001d002782	GO:0048522	positive regulation of cellular process
Zm00001d002783	GO:0000003	reproduction
Zm00001d002783	GO:0004252	serine-type endopeptidase activity
Zm00001d002783	GO:0005576	extracellular region
Zm00001d002783	GO:0006508	proteolysis
Zm00001d002783	GO:0009505	plant-type cell wall
Zm00001d002783	GO:0009987	cellular process
Zm00001d002783	GO:0016020	membrane
Zm00001d002783	GO:0019222	regulation of metabolic process
Zm00001d002783	GO:0042802	identical protein binding
Zm00001d002783	GO:0043086	negative regulation of catalytic activity
Zm00001d002783	GO:0044710	NA
Zm00001d002783	GO:0050896	response to stimulus
Zm00001d002784	GO:0000786	nucleosome
Zm00001d002784	GO:0003677	DNA binding
Zm00001d002784	GO:0005634	nucleus
Zm00001d002784	GO:0006334	nucleosome assembly
Zm00001d002784	GO:0006355	regulation of DNA-templated transcription
Zm00001d002784	GO:0010467	gene expression
Zm00001d002784	GO:0032501	multicellular organismal process
Zm00001d002784	GO:0034645	cellular macromolecule biosynthetic process
Zm00001d002784	GO:0048856	anatomical structure development
Zm00001d002784	GO:0090304	nucleic acid metabolic process
Zm00001d002787	GO:0005634	nucleus
Zm00001d002787	GO:0005694	chromosome
Zm00001d002787	GO:0008270	zinc ion binding
Zm00001d002787	GO:0009058	biosynthetic process
Zm00001d002787	GO:0010467	gene expression
Zm00001d002787	GO:0010468	regulation of gene expression
Zm00001d002787	GO:0016070	RNA metabolic process
Zm00001d002787	GO:0018024	histone lysine N-methyltransferase activity
Zm00001d002787	GO:0019219	regulation of nucleobase-containing compound metabolic process
Zm00001d002787	GO:0034968	histone lysine methylation
Zm00001d002787	GO:0042393	histone binding
Zm00001d002787	GO:0043687	post-translational protein modification
Zm00001d002787	GO:0044281	small molecule metabolic process
Zm00001d002787	GO:0051276	chromosome organization
Zm00001d002788	GO:0000079	regulation of cyclin-dependent protein serine/threonine kinase activity
Zm00001d002788	GO:0006066	alcohol metabolic process
Zm00001d002788	GO:0006807	nitrogen compound metabolic process
Zm00001d002788	GO:0007049	cell cycle
Zm00001d002788	GO:0010440	stomatal lineage progression
Zm00001d002788	GO:0010556	regulation of macromolecule biosynthetic process
Zm00001d002788	GO:0016021	NA
Zm00001d002788	GO:0016310	phosphorylation
Zm00001d002788	GO:0019901	protein kinase binding
Zm00001d002788	GO:0034645	cellular macromolecule biosynthetic process
Zm00001d002788	GO:0044262	cellular carbohydrate metabolic process
Zm00001d002789	GO:0003729	mRNA binding
Zm00001d002789	GO:0004519	endonuclease activity
Zm00001d002789	GO:0005739	mitochondrion
Zm00001d002789	GO:0006364	rRNA processing
Zm00001d002789	GO:0006399	tRNA metabolic process
Zm00001d002789	GO:0006606	protein import into nucleus
Zm00001d002789	GO:0006626	protein targeting to mitochondrion
Zm00001d002789	GO:0009451	RNA modification
Zm00001d002789	GO:0009507	chloroplast
Zm00001d002789	GO:0009560	embryo sac egg cell differentiation
Zm00001d002789	GO:0009658	chloroplast organization
Zm00001d002789	GO:0019288	isopentenyl diphosphate biosynthetic process, methylerythritol 4-phosphate pathway
Zm00001d002789	GO:0044743	protein transmembrane import into intracellular organelle
Zm00001d002789	GO:0045036	protein targeting to chloroplast
Zm00001d002789	GO:0090305	nucleic acid phosphodiester bond hydrolysis
Zm00001d002790	GO:0003700	DNA-binding transcription factor activity
Zm00001d002790	GO:0005634	nucleus
Zm00001d002790	GO:0005667	transcription regulator complex
Zm00001d002790	GO:0006355	regulation of DNA-templated transcription
Zm00001d002790	GO:0008270	zinc ion binding
Zm00001d002790	GO:0010467	gene expression
Zm00001d002790	GO:0032501	multicellular organismal process
Zm00001d002790	GO:0034645	cellular macromolecule biosynthetic process
Zm00001d002790	GO:0043565	sequence-specific DNA binding
Zm00001d002790	GO:0050896	response to stimulus
Zm00001d002790	GO:0090304	nucleic acid metabolic process
Zm00001d002791	GO:0000009	alpha-1,6-mannosyltransferase activity
Zm00001d002791	GO:0006412	translation
Zm00001d002791	GO:0006487	protein N-linked glycosylation
Zm00001d002791	GO:0006506	GPI anchor biosynthetic process
Zm00001d002791	GO:0016021	NA
Zm00001d002791	GO:0030433	ubiquitin-dependent ERAD pathway
Zm00001d002791	GO:0031227	NA
Zm00001d002791	GO:0031300	NA
Zm00001d002791	GO:0044262	cellular carbohydrate metabolic process
Zm00001d002791	GO:0044723	NA
Zm00001d002791	GO:0097502	mannosylation
Zm00001d002793	GO:0008440	inositol-1,4,5-trisphosphate 3-kinase activity
Zm00001d002793	GO:0016021	NA
Zm00001d002793	GO:0016310	phosphorylation
Zm00001d002793	GO:0034641	cellular nitrogen compound metabolic process
Zm00001d002793	GO:0043170	macromolecule metabolic process
Zm00001d002793	GO:0044238	primary metabolic process
Zm00001d002793	GO:0044249	cellular biosynthetic process
Zm00001d002793	GO:0050794	regulation of cellular process
Zm00001d002794	GO:0003700	DNA-binding transcription factor activity
Zm00001d002794	GO:0006355	regulation of DNA-templated transcription
Zm00001d002794	GO:0006950	response to stress
Zm00001d002794	GO:0016021	NA
Zm00001d002794	GO:0042221	response to chemical
Zm00001d002794	GO:0043565	sequence-specific DNA binding
Zm00001d002794	GO:0044237	cellular metabolic process
Zm00001d002796	GO:0005737	cytoplasm
Zm00001d002796	GO:0005856	cytoskeleton
Zm00001d002796	GO:0006909	phagocytosis
Zm00001d002796	GO:0006950	response to stress
Zm00001d002796	GO:0007165	signal transduction
Zm00001d002796	GO:0009522	photosystem I
Zm00001d002796	GO:0016021	NA
Zm00001d002796	GO:0016787	hydrolase activity
Zm00001d002796	GO:0030036	actin cytoskeleton organization
Zm00001d002796	GO:0032501	multicellular organismal process
Zm00001d002796	GO:0032502	developmental process
Zm00001d002796	GO:0042995	cell projection
Zm00001d002796	GO:0065003	protein-containing complex assembly
Zm00001d007473	GO:0004888	transmembrane signaling receptor activity
Zm00001d007473	GO:0006950	response to stress
Zm00001d007473	GO:0007166	cell surface receptor signaling pathway
Zm00001d007473	GO:0007268	chemical synaptic transmission
Zm00001d007473	GO:0016740	transferase activity
Zm00001d007473	GO:0019226	transmission of nerve impulse
Zm00001d007473	GO:0030817	NA
Zm00001d007473	GO:0031644	regulation of nervous system process
Zm00001d007473	GO:0032502	developmental process
Zm00001d007473	GO:0035556	intracellular signal transduction
Zm00001d007473	GO:0051179	localization
Zm00001d007473	GO:0051704	NA
Zm00001d007473	GO:0065008	regulation of biological quality
Zm00001d007474	GO:0004674	protein serine/threonine kinase activity
Zm00001d007474	GO:0004713	protein tyrosine kinase activity
Zm00001d007474	GO:0005524	ATP binding
Zm00001d007474	GO:0005886	plasma membrane
Zm00001d007474	GO:0006468	protein phosphorylation
Zm00001d007474	GO:0007166	cell surface receptor signaling pathway
Zm00001d007474	GO:0007275	multicellular organism development
Zm00001d007474	GO:0044710	NA
Zm00001d007475	GO:0003677	DNA binding
Zm00001d007475	GO:0005634	nucleus
Zm00001d007475	GO:0005737	cytoplasm
Zm00001d007475	GO:0010467	gene expression
Zm00001d007475	GO:0016021	NA
Zm00001d007475	GO:0016043	cellular component organization
Zm00001d007475	GO:0016310	phosphorylation
Zm00001d007475	GO:0016740	transferase activity
Zm00001d007475	GO:0032501	multicellular organismal process
Zm00001d007475	GO:0044238	primary metabolic process
Zm00001d007475	GO:0044260	cellular macromolecule metabolic process
Zm00001d007475	GO:0050789	regulation of biological process
Zm00001d007476	GO:0003677	DNA binding
Zm00001d007476	GO:0009059	macromolecule biosynthetic process
Zm00001d007476	GO:0010467	gene expression
Zm00001d007476	GO:0016021	NA
Zm00001d007476	GO:0044249	cellular biosynthetic process
Zm00001d007476	GO:0044260	cellular macromolecule metabolic process
Zm00001d007476	GO:0046983	protein dimerization activity
Zm00001d007476	GO:0050794	regulation of cellular process
Zm00001d007476	GO:0050896	response to stimulus
Zm00001d007476	GO:0090304	nucleic acid metabolic process
Zm00001d007477	GO:0004674	protein serine/threonine kinase activity
Zm00001d007477	GO:0004713	protein tyrosine kinase activity
Zm00001d007477	GO:0005524	ATP binding
Zm00001d007477	GO:0005886	plasma membrane
Zm00001d007477	GO:0006468	protein phosphorylation
Zm00001d007477	GO:0007165	signal transduction
Zm00001d007477	GO:0007275	multicellular organism development
Zm00001d007477	GO:0044710	NA
Zm00001d007478	GO:0004714	transmembrane receptor protein tyrosine kinase activity
Zm00001d007478	GO:0005576	extracellular region
Zm00001d007478	GO:0006955	immune response
Zm00001d007478	GO:0007166	cell surface receptor signaling pathway
Zm00001d007478	GO:0008083	growth factor activity
Zm00001d007478	GO:0008283	cell population proliferation
Zm00001d007478	GO:0009790	embryo development
Zm00001d007478	GO:0010941	regulation of cell death
Zm00001d007478	GO:0031323	regulation of cellular metabolic process
Zm00001d007478	GO:0034641	cellular nitrogen compound metabolic process
Zm00001d007478	GO:0044249	cellular biosynthetic process
Zm00001d007478	GO:0044260	cellular macromolecule metabolic process
Zm00001d007478	GO:0048513	animal organ development
Zm00001d007478	GO:0048522	positive regulation of cellular process
Zm00001d007478	GO:0051641	cellular localization
Zm00001d007479	GO:0000439	transcription factor TFIIH core complex
Zm00001d007479	GO:0005737	cytoplasm
Zm00001d007479	GO:0006289	nucleotide-excision repair
Zm00001d007479	GO:0006351	DNA-templated transcription
Zm00001d007479	GO:0016021	NA
Zm00001d007479	GO:0016740	transferase activity
Zm00001d007479	GO:0016787	hydrolase activity
Zm00001d007479	GO:0016829	lyase activity
Zm00001d007479	GO:0034660	ncRNA metabolic process
Zm00001d007479	GO:0060255	regulation of macromolecule metabolic process
Zm00001d007481	GO:0001822	kidney development
Zm00001d007481	GO:0004586	ornithine decarboxylase activity
Zm00001d007481	GO:0005634	nucleus
Zm00001d007481	GO:0005829	cytosol
Zm00001d007481	GO:0006521	regulation of cellular amino acid metabolic process
Zm00001d007481	GO:0006593	ornithine catabolic process
Zm00001d007481	GO:0008284	positive regulation of cell population proliferation
Zm00001d007481	GO:0009615	response to virus
Zm00001d007481	GO:0015940	pantothenate biosynthetic process
Zm00001d007481	GO:0033387	putrescine biosynthetic process from ornithine
Zm00001d007481	GO:0050695	benzoylformate decarboxylase activity
Zm00001d007483	GO:0000790	NA
Zm00001d007483	GO:0001172	RNA-templated transcription
Zm00001d007483	GO:0003677	DNA binding
Zm00001d007483	GO:0003899	DNA-directed 5'-3' RNA polymerase activity
Zm00001d007483	GO:0005665	RNA polymerase II, core complex
Zm00001d007483	GO:0005829	cytosol
Zm00001d007483	GO:0006366	transcription by RNA polymerase II
Zm00001d007483	GO:0010494	cytoplasmic stress granule
Zm00001d007483	GO:0019985	translesion synthesis
Zm00001d007483	GO:0022414	reproductive process
Zm00001d007484	GO:0000154	rRNA modification
Zm00001d007484	GO:0000462	maturation of SSU-rRNA from tricistronic rRNA transcript (SSU-rRNA, 5.8S rRNA, LSU-rRNA)
Zm00001d007484	GO:0000479	endonucleolytic cleavage of tricistronic rRNA transcript (SSU-rRNA, 5.8S rRNA, LSU-rRNA)
Zm00001d007484	GO:0001510	RNA methylation
Zm00001d007484	GO:0003677	DNA binding
Zm00001d007484	GO:0006164	purine nucleotide biosynthetic process
Zm00001d007484	GO:0009220	pyrimidine ribonucleotide biosynthetic process
Zm00001d007484	GO:0016020	membrane
Zm00001d007484	GO:0017069	snRNA binding
Zm00001d007484	GO:0019013	viral nucleocapsid
Zm00001d007484	GO:0030515	snoRNA binding
Zm00001d007484	GO:0031428	box C/D RNP complex
Zm00001d007484	GO:0032040	small-subunit processome
Zm00001d007485	GO:0000166	nucleotide binding
Zm00001d007485	GO:0004672	protein kinase activity
Zm00001d007485	GO:0005618	cell wall
Zm00001d007485	GO:0006468	protein phosphorylation
Zm00001d007485	GO:0007165	signal transduction
Zm00001d007485	GO:0007275	multicellular organism development
Zm00001d007485	GO:0016021	NA
Zm00001d007485	GO:0050832	defense response to fungus
Zm00001d007486	GO:0005783	endoplasmic reticulum
Zm00001d007486	GO:0006612	protein targeting to membrane
Zm00001d007486	GO:0009611	response to wounding
Zm00001d007486	GO:0009636	response to toxic substance
Zm00001d007486	GO:0009651	response to salt stress
Zm00001d007486	GO:0009805	coumarin biosynthetic process
Zm00001d007486	GO:0009963	positive regulation of flavonoid biosynthetic process
Zm00001d007486	GO:0010363	regulation of plant-type hypersensitive response
Zm00001d007486	GO:0031328	positive regulation of cellular biosynthetic process
Zm00001d007486	GO:0042178	xenobiotic catabolic process
Zm00001d007486	GO:0044238	primary metabolic process
Zm00001d007486	GO:0050505	hydroquinone glucosyltransferase activity
Zm00001d007486	GO:0080043	quercetin 3-O-glucosyltransferase activity
Zm00001d007486	GO:0080044	quercetin 7-O-glucosyltransferase activity
Zm00001d007486	GO:1900378	positive regulation of secondary metabolite biosynthetic process
Zm00001d007486	GO:2000762	regulation of phenylpropanoid metabolic process
Zm00001d007487	GO:0004672	protein kinase activity
Zm00001d007487	GO:0005524	ATP binding
Zm00001d007487	GO:0005886	plasma membrane
Zm00001d007487	GO:0006468	protein phosphorylation
Zm00001d007487	GO:0006950	response to stress
Zm00001d007487	GO:0016021	NA
Zm00001d007487	GO:0042221	response to chemical
Zm00001d007488	GO:0000287	magnesium ion binding
Zm00001d007488	GO:0005524	ATP binding
Zm00001d007488	GO:0005622	intracellular anatomical structure
Zm00001d007488	GO:0016310	phosphorylation
Zm00001d007488	GO:0031323	regulation of cellular metabolic process
Zm00001d007488	GO:0032957	inositol trisphosphate metabolic process
Zm00001d007488	GO:0034645	cellular macromolecule biosynthetic process
Zm00001d007488	GO:0047325	inositol tetrakisphosphate 1-kinase activity
Zm00001d007488	GO:0052725	inositol-1,3,4-trisphosphate 6-kinase activity
Zm00001d007488	GO:0052726	inositol-1,3,4-trisphosphate 5-kinase activity
Zm00001d007488	GO:0090304	nucleic acid metabolic process
Zm00001d007489	GO:0005634	nucleus
Zm00001d007489	GO:0008270	zinc ion binding
Zm00001d007489	GO:0016874	ligase activity
Zm00001d007489	GO:0044260	cellular macromolecule metabolic process
Zm00001d007489	GO:0050794	regulation of cellular process
Zm00001d007489	GO:0051301	cell division
Zm00001d007489	GO:0090304	nucleic acid metabolic process
Zm00001d007490	GO:0006457	protein folding
Zm00001d007490	GO:0016272	prefoldin complex
Zm00001d007490	GO:0044237	cellular metabolic process
Zm00001d007490	GO:0044238	primary metabolic process
Zm00001d007490	GO:0051082	unfolded protein binding
Zm00001d007491	GO:0002376	immune system process
Zm00001d007491	GO:0005886	plasma membrane
Zm00001d007491	GO:0006468	protein phosphorylation
Zm00001d007491	GO:0006952	defense response
Zm00001d007491	GO:0007165	signal transduction
Zm00001d007491	GO:0016021	NA
Zm00001d007491	GO:0043531	ADP binding
Zm00001d007491	GO:0051704	NA
Zm00001d007491	GO:0051707	response to other organism
Zm00001d007491	GO:0090502	RNA phosphodiester bond hydrolysis, endonucleolytic
Zm00001d007492	GO:0003676	nucleic acid binding
Zm00001d007492	GO:0003824	catalytic activity
Zm00001d007492	GO:0005654	nucleoplasm
Zm00001d007492	GO:0005737	cytoplasm
Zm00001d007492	GO:0006357	regulation of transcription by RNA polymerase II
Zm00001d007492	GO:0016021	NA
Zm00001d007492	GO:0016070	RNA metabolic process
Zm00001d007492	GO:0043687	post-translational protein modification
Zm00001d007492	GO:0046983	protein dimerization activity
Zm00001d007493	GO:0003676	nucleic acid binding
Zm00001d007493	GO:0005654	nucleoplasm
Zm00001d007493	GO:0005737	cytoplasm
Zm00001d007493	GO:0006357	regulation of transcription by RNA polymerase II
Zm00001d007493	GO:0006810	transport
Zm00001d007493	GO:0016020	membrane
Zm00001d007493	GO:0016043	cellular component organization
Zm00001d007493	GO:0032501	multicellular organismal process
Zm00001d007493	GO:0032502	developmental process
Zm00001d007493	GO:0046983	protein dimerization activity
Zm00001d007495	GO:0005886	plasma membrane
Zm00001d007495	GO:0006468	protein phosphorylation
Zm00001d007495	GO:0006952	defense response
Zm00001d007495	GO:0007165	signal transduction
Zm00001d007495	GO:0009607	response to biotic stimulus
Zm00001d007495	GO:0016021	NA
Zm00001d007495	GO:0043531	ADP binding
Zm00001d007495	GO:0051704	NA
Zm00001d007495	GO:0090502	RNA phosphodiester bond hydrolysis, endonucleolytic
Zm00001d008524	GO:0004476	mannose-6-phosphate isomerase activity
Zm00001d008524	GO:0005737	cytoplasm
Zm00001d008524	GO:0006066	alcohol metabolic process
Zm00001d008524	GO:0008270	zinc ion binding
Zm00001d008524	GO:0009298	GDP-mannose biosynthetic process
Zm00001d008524	GO:0019318	hexose metabolic process
Zm00001d008524	GO:0034645	cellular macromolecule biosynthetic process
Zm00001d008524	GO:0044262	cellular carbohydrate metabolic process
Zm00001d008524	GO:0044283	small molecule biosynthetic process
Zm00001d008525	GO:0004476	mannose-6-phosphate isomerase activity
Zm00001d008525	GO:0005737	cytoplasm
Zm00001d008525	GO:0008270	zinc ion binding
Zm00001d008525	GO:0009165	nucleotide biosynthetic process
Zm00001d008525	GO:0009298	GDP-mannose biosynthetic process
Zm00001d008525	GO:0009793	embryo development ending in seed dormancy
Zm00001d008525	GO:0019318	hexose metabolic process
Zm00001d008525	GO:0019853	L-ascorbic acid biosynthetic process
Zm00001d008525	GO:0034645	cellular macromolecule biosynthetic process
Zm00001d008525	GO:0044262	cellular carbohydrate metabolic process
Zm00001d008526	GO:0009058	biosynthetic process
Zm00001d008526	GO:0009987	cellular process
Zm00001d008526	GO:0016021	NA
Zm00001d008526	GO:0016757	glycosyltransferase activity
Zm00001d008526	GO:0033036	macromolecule localization
Zm00001d008526	GO:0043170	macromolecule metabolic process
Zm00001d008526	GO:0044238	primary metabolic process
Zm00001d008526	GO:0046907	intracellular transport
Zm00001d008527	GO:0005086	NA
Zm00001d008527	GO:0005488	binding
Zm00001d008527	GO:0006807	nitrogen compound metabolic process
Zm00001d008527	GO:0009909	regulation of flower development
Zm00001d008527	GO:0016592	mediator complex
Zm00001d008527	GO:0032501	multicellular organismal process
Zm00001d008527	GO:0032502	developmental process
Zm00001d008527	GO:0044238	primary metabolic process
Zm00001d008527	GO:0044249	cellular biosynthetic process
Zm00001d008527	GO:0044260	cellular macromolecule metabolic process
Zm00001d008527	GO:0050794	regulation of cellular process
Zm00001d008527	GO:0050832	defense response to fungus
Zm00001d008528	GO:0000981	DNA-binding transcription factor activity, RNA polymerase II-specific
Zm00001d008528	GO:0001135	NA
Zm00001d008528	GO:0003682	chromatin binding
Zm00001d008528	GO:0003824	catalytic activity
Zm00001d008528	GO:0005516	calmodulin binding
Zm00001d008528	GO:0005634	nucleus
Zm00001d008528	GO:0006357	regulation of transcription by RNA polymerase II
Zm00001d008528	GO:0009409	response to cold
Zm00001d008528	GO:0009414	response to water deprivation
Zm00001d008528	GO:0009611	response to wounding
Zm00001d008528	GO:0009686	gibberellin biosynthetic process
Zm00001d008528	GO:0009723	response to ethylene
Zm00001d008528	GO:0009733	response to auxin
Zm00001d008528	GO:0009738	abscisic acid-activated signaling pathway
Zm00001d008528	GO:0009751	response to salicylic acid
Zm00001d008528	GO:0009753	response to jasmonic acid
Zm00001d008528	GO:0009855	determination of bilateral symmetry
Zm00001d008528	GO:0009944	polarity specification of adaxial/abaxial axis
Zm00001d008528	GO:0010014	meristem initiation
Zm00001d008528	GO:0010015	root morphogenesis
Zm00001d008528	GO:0010075	regulation of meristem growth
Zm00001d008528	GO:0010260	NA
Zm00001d008528	GO:0010373	negative regulation of gibberellin biosynthetic process
Zm00001d008528	GO:0016036	cellular response to phosphate starvation
Zm00001d008528	GO:0030154	cell differentiation
Zm00001d008528	GO:0034645	cellular macromolecule biosynthetic process
Zm00001d008528	GO:0042538	hyperosmotic salinity response
Zm00001d008528	GO:0043565	sequence-specific DNA binding
Zm00001d008528	GO:0044212	NA
Zm00001d008528	GO:0045892	negative regulation of DNA-templated transcription
Zm00001d008528	GO:0045893	positive regulation of DNA-templated transcription
Zm00001d008528	GO:0046686	response to cadmium ion
Zm00001d008528	GO:0055062	phosphate ion homeostasis
Zm00001d008528	GO:0090304	nucleic acid metabolic process
Zm00001d008529	GO:0000014	single-stranded DNA endodeoxyribonuclease activity
Zm00001d008529	GO:0003676	nucleic acid binding
Zm00001d008529	GO:0005576	extracellular region
Zm00001d008529	GO:0006308	DNA catabolic process
Zm00001d008529	GO:0016021	NA
Zm00001d008529	GO:0043765	T/G mismatch-specific endonuclease activity
Zm00001d008529	GO:0044710	NA
Zm00001d008529	GO:0050789	regulation of biological process
Zm00001d008529	GO:0050896	response to stimulus
Zm00001d008529	GO:0090305	nucleic acid phosphodiester bond hydrolysis
Zm00001d008530	GO:0003677	DNA binding
Zm00001d008530	GO:0009517	PSII associated light-harvesting complex II
Zm00001d008530	GO:0009653	anatomical structure morphogenesis
Zm00001d008530	GO:0009688	abscisic acid biosynthetic process
Zm00001d008530	GO:0009941	chloroplast envelope
Zm00001d008530	GO:0010117	photoprotection
Zm00001d008530	GO:0016021	NA
Zm00001d008530	GO:0016043	cellular component organization
Zm00001d008530	GO:0016123	xanthophyll biosynthetic process
Zm00001d008530	GO:0019538	protein metabolic process
Zm00001d008530	GO:0032928	regulation of superoxide anion generation
Zm00001d008530	GO:0042744	hydrogen peroxide catabolic process
Zm00001d008530	GO:0044260	cellular macromolecule metabolic process
Zm00001d008530	GO:0048731	system development
Zm00001d008531	GO:0003729	mRNA binding
Zm00001d008531	GO:0005634	nucleus
Zm00001d008531	GO:0005774	vacuolar membrane
Zm00001d008531	GO:0005783	endoplasmic reticulum
Zm00001d008531	GO:0005794	Golgi apparatus
Zm00001d008531	GO:0005886	plasma membrane
Zm00001d008531	GO:0006007	glucose catabolic process
Zm00001d008531	GO:0006098	pentose-phosphate shunt
Zm00001d008531	GO:0006740	NADPH regeneration
Zm00001d008531	GO:0006984	ER-nucleus signaling pathway
Zm00001d008531	GO:0009506	plasmodesma
Zm00001d008531	GO:0009651	response to salt stress
Zm00001d008531	GO:0016021	NA
Zm00001d008531	GO:0030968	endoplasmic reticulum unfolded protein response
Zm00001d008531	GO:0032501	multicellular organismal process
Zm00001d008532	GO:0003676	nucleic acid binding
Zm00001d008532	GO:0003700	DNA-binding transcription factor activity
Zm00001d008532	GO:0005634	nucleus
Zm00001d008532	GO:0006351	DNA-templated transcription
Zm00001d008532	GO:0006355	regulation of DNA-templated transcription
Zm00001d008532	GO:0008270	zinc ion binding
Zm00001d008532	GO:0008285	negative regulation of cell population proliferation
Zm00001d008532	GO:0009965	leaf morphogenesis
Zm00001d008532	GO:0010092	specification of animal organ identity
Zm00001d008532	GO:0010094	specification of carpel identity
Zm00001d008532	GO:0010097	specification of stamen identity
Zm00001d008532	GO:0010158	abaxial cell fate specification
Zm00001d008532	GO:0048451	petal formation
Zm00001d008532	GO:0048453	sepal formation
Zm00001d008532	GO:0048507	meristem development
Zm00001d008532	GO:0048563	post-embryonic animal organ morphogenesis
Zm00001d008532	GO:0048653	anther development
Zm00001d008534	GO:0004722	protein serine/threonine phosphatase activity
Zm00001d008534	GO:0005488	binding
Zm00001d008534	GO:0006470	protein dephosphorylation
Zm00001d008534	GO:0006950	response to stress
Zm00001d008534	GO:0009719	response to endogenous stimulus
Zm00001d008534	GO:0042221	response to chemical
Zm00001d008535	GO:0003723	RNA binding
Zm00001d008535	GO:0003735	structural constituent of ribosome
Zm00001d008535	GO:0006412	translation
Zm00001d008535	GO:0008483	transaminase activity
Zm00001d008535	GO:0008652	amino acid biosynthetic process
Zm00001d008535	GO:0009309	amine biosynthetic process
Zm00001d008535	GO:0016021	NA
Zm00001d008535	GO:0018130	heterocycle biosynthetic process
Zm00001d008535	GO:0022625	cytosolic large ribosomal subunit
Zm00001d008535	GO:0042180	cellular ketone metabolic process
Zm00001d008535	GO:0042254	ribosome biogenesis
Zm00001d008535	GO:0044106	NA
Zm00001d008537	GO:0000723	telomere maintenance
Zm00001d008537	GO:0003678	DNA helicase activity
Zm00001d008537	GO:0006281	DNA repair
Zm00001d008537	GO:0009059	macromolecule biosynthetic process
Zm00001d008537	GO:0010467	gene expression
Zm00001d008537	GO:0016021	NA
Zm00001d008537	GO:0032508	DNA duplex unwinding
Zm00001d008537	GO:0044249	cellular biosynthetic process
Zm00001d008538	GO:0004177	aminopeptidase activity
Zm00001d008538	GO:0005488	binding
Zm00001d008538	GO:0005634	nucleus
Zm00001d008538	GO:0005737	cytoplasm
Zm00001d008538	GO:0006351	DNA-templated transcription
Zm00001d008538	GO:0006508	proteolysis
Zm00001d008538	GO:0007275	multicellular organism development
Zm00001d008538	GO:0016021	NA
Zm00001d008538	GO:0030529	NA
Zm00001d008538	GO:0045892	negative regulation of DNA-templated transcription
Zm00001d009800	GO:0000166	nucleotide binding
Zm00001d009800	GO:0004842	ubiquitin-protein transferase activity
Zm00001d009800	GO:0006974	cellular response to DNA damage stimulus
Zm00001d009800	GO:0006996	organelle organization
Zm00001d009800	GO:0009507	chloroplast
Zm00001d009800	GO:0016020	membrane
Zm00001d009800	GO:0016787	hydrolase activity
Zm00001d009800	GO:0016881	acid-amino acid ligase activity
Zm00001d009800	GO:0044237	cellular metabolic process
Zm00001d009800	GO:0044238	primary metabolic process
Zm00001d009800	GO:0044429	NA
Zm00001d009800	GO:0048856	anatomical structure development
Zm00001d009801	GO:0004674	protein serine/threonine kinase activity
Zm00001d009801	GO:0005524	ATP binding
Zm00001d009801	GO:0005739	mitochondrion
Zm00001d009801	GO:0005886	plasma membrane
Zm00001d009801	GO:0006468	protein phosphorylation
Zm00001d009801	GO:0007267	cell-cell signaling
Zm00001d009801	GO:0009616	RNAi-mediated antiviral immune response
Zm00001d009801	GO:0009855	determination of bilateral symmetry
Zm00001d009801	GO:0009886	post-embryonic animal morphogenesis
Zm00001d009801	GO:0009887	animal organ morphogenesis
Zm00001d009801	GO:0009944	polarity specification of adaxial/abaxial axis
Zm00001d009801	GO:0010014	meristem initiation
Zm00001d009801	GO:0010051	xylem and phloem pattern formation
Zm00001d009801	GO:0010075	regulation of meristem growth
Zm00001d009801	GO:0010150	leaf senescence
Zm00001d009801	GO:0010260	NA
Zm00001d009801	GO:0010267	ta-siRNA processing
Zm00001d009801	GO:0016021	NA
Zm00001d009801	GO:0032440	2-alkenal reductase [NAD(P)+] activity
Zm00001d009801	GO:0035196	miRNA processing
Zm00001d009801	GO:0044710	NA
Zm00001d009801	GO:0048438	floral whorl development
Zm00001d009801	GO:0048439	flower morphogenesis
Zm00001d009801	GO:0048646	anatomical structure formation involved in morphogenesis
Zm00001d009801	GO:2000026	regulation of multicellular organismal development
Zm00001d009802	GO:0000976	transcription cis-regulatory region binding
Zm00001d009802	GO:0003700	DNA-binding transcription factor activity
Zm00001d009802	GO:0005634	nucleus
Zm00001d009802	GO:0006351	DNA-templated transcription
Zm00001d009802	GO:0006355	regulation of DNA-templated transcription
Zm00001d009802	GO:0007399	nervous system development
Zm00001d009802	GO:0009790	embryo development
Zm00001d009802	GO:0009887	animal organ morphogenesis
Zm00001d009802	GO:0016020	membrane
Zm00001d009802	GO:0030154	cell differentiation
Zm00001d009802	GO:0044710	NA
Zm00001d009802	GO:0048518	positive regulation of biological process
Zm00001d009802	GO:0048519	negative regulation of biological process
Zm00001d009803	GO:0005747	mitochondrial respiratory chain complex I
Zm00001d009803	GO:0008137	NADH dehydrogenase (ubiquinone) activity
Zm00001d009803	GO:0009853	photorespiration
Zm00001d009803	GO:0022900	electron transport chain
Zm00001d009803	GO:0044267	NA
Zm00001d009805	GO:0003002	regionalization
Zm00001d009805	GO:0006081	cellular aldehyde metabolic process
Zm00001d009805	GO:0006355	regulation of DNA-templated transcription
Zm00001d009805	GO:0006811	monoatomic ion transport
Zm00001d009805	GO:0006950	response to stress
Zm00001d009805	GO:0006955	immune response
Zm00001d009805	GO:0008284	positive regulation of cell population proliferation
Zm00001d009805	GO:0009605	response to external stimulus
Zm00001d009805	GO:0009887	animal organ morphogenesis
Zm00001d009805	GO:0009888	tissue development
Zm00001d009805	GO:0019867	outer membrane
Zm00001d009805	GO:0030261	chromosome condensation
Zm00001d009805	GO:0031975	envelope
Zm00001d009805	GO:0043583	ear development
Zm00001d009805	GO:0044462	NA
Zm00001d009805	GO:0046930	pore complex
Zm00001d009805	GO:0046983	protein dimerization activity
Zm00001d009805	GO:0048468	cell development
Zm00001d009805	GO:0048568	embryonic organ development
Zm00001d009805	GO:0048646	anatomical structure formation involved in morphogenesis
Zm00001d009805	GO:0051641	cellular localization
Zm00001d009805	GO:0055085	transmembrane transport
Zm00001d009806	GO:0003677	DNA binding
Zm00001d009806	GO:0005634	nucleus
Zm00001d009806	GO:0006351	DNA-templated transcription
Zm00001d009806	GO:0006355	regulation of DNA-templated transcription
Zm00001d009806	GO:0007049	cell cycle
Zm00001d009806	GO:0033554	cellular response to stress
Zm00001d009806	GO:0043687	post-translational protein modification
Zm00001d009807	GO:0005524	ATP binding
Zm00001d009807	GO:0009408	response to heat
Zm00001d009807	GO:0009507	chloroplast
Zm00001d009807	GO:0016485	protein processing
Zm00001d009807	GO:0044267	NA
Zm00001d009807	GO:0065007	biological regulation
Zm00001d009808	GO:0000139	Golgi membrane
Zm00001d009808	GO:0016021	NA
Zm00001d009808	GO:0034645	cellular macromolecule biosynthetic process
Zm00001d009808	GO:0045489	pectin biosynthetic process
Zm00001d009808	GO:0047262	polygalacturonate 4-alpha-galacturonosyltransferase activity
Zm00001d009808	GO:0071555	cell wall organization
Zm00001d009810	GO:0005488	binding
Zm00001d009810	GO:0006508	proteolysis
Zm00001d009810	GO:0008234	cysteine-type peptidase activity
Zm00001d009810	GO:0008375	acetylglucosaminyltransferase activity
Zm00001d009810	GO:0009987	cellular process
Zm00001d009810	GO:0016020	membrane
Zm00001d009810	GO:0032501	multicellular organismal process
Zm00001d009810	GO:0032502	developmental process
Zm00001d009810	GO:0050896	response to stimulus
Zm00001d009811	GO:0003779	actin binding
Zm00001d009811	GO:0010035	response to inorganic substance
Zm00001d009811	GO:0016043	cellular component organization
Zm00001d009811	GO:0016310	phosphorylation
Zm00001d009811	GO:0046685	response to arsenic-containing substance
Zm00001d009811	GO:0048731	system development
Zm00001d009811	GO:0050789	regulation of biological process
Zm00001d012640	GO:0005507	copper ion binding
Zm00001d012640	GO:0005634	nucleus
Zm00001d012640	GO:0005829	cytosol
Zm00001d012640	GO:0006508	proteolysis
Zm00001d012640	GO:0009409	response to cold
Zm00001d012640	GO:0009506	plasmodesma
Zm00001d012640	GO:0016020	membrane
Zm00001d012640	GO:0030246	carbohydrate binding
Zm00001d012640	GO:0044237	cellular metabolic process
Zm00001d012641	GO:0005615	extracellular space
Zm00001d012641	GO:0005773	vacuole
Zm00001d012641	GO:0008762	UDP-N-acetylmuramate dehydrogenase activity
Zm00001d012641	GO:0009536	plastid
Zm00001d012641	GO:0009694	jasmonic acid metabolic process
Zm00001d012641	GO:0009753	response to jasmonic acid
Zm00001d012641	GO:0009823	cytokinin catabolic process
Zm00001d012641	GO:0010089	xylem development
Zm00001d012641	GO:0016021	NA
Zm00001d012641	GO:0019139	cytokinin dehydrogenase activity
Zm00001d012641	GO:0022900	electron transport chain
Zm00001d012641	GO:0031410	cytoplasmic vesicle
Zm00001d012641	GO:0032940	secretion by cell
Zm00001d012641	GO:0044036	cell wall macromolecule metabolic process
Zm00001d012641	GO:0048507	meristem development
Zm00001d012641	GO:0048513	animal organ development
Zm00001d012641	GO:0050660	flavin adenine dinucleotide binding
Zm00001d012641	GO:0051649	establishment of localization in cell
Zm00001d012642	GO:0005634	nucleus
Zm00001d012642	GO:0006351	DNA-templated transcription
Zm00001d012642	GO:0006355	regulation of DNA-templated transcription
Zm00001d012642	GO:0009414	response to water deprivation
Zm00001d012642	GO:0016021	NA
Zm00001d012642	GO:0046983	protein dimerization activity
Zm00001d012643	GO:0004571	mannosyl-oligosaccharide 1,2-alpha-mannosidase activity
Zm00001d012643	GO:0005509	calcium ion binding
Zm00001d012643	GO:0005576	extracellular region
Zm00001d012643	GO:0005788	endoplasmic reticulum lumen
Zm00001d012643	GO:0005789	endoplasmic reticulum membrane
Zm00001d012643	GO:0005794	Golgi apparatus
Zm00001d012643	GO:0006412	translation
Zm00001d012643	GO:0006457	protein folding
Zm00001d012643	GO:0006491	N-glycan processing
Zm00001d012643	GO:0006986	response to unfolded protein
Zm00001d012643	GO:0007346	regulation of mitotic cell cycle
Zm00001d012643	GO:0016021	NA
Zm00001d012643	GO:0018279	protein N-linked glycosylation via asparagine
Zm00001d012643	GO:0030433	ubiquitin-dependent ERAD pathway
Zm00001d012643	GO:0031090	organelle membrane
Zm00001d012643	GO:0043687	post-translational protein modification
Zm00001d012644	GO:0005524	ATP binding
Zm00001d012644	GO:0005634	nucleus
Zm00001d012644	GO:0009506	plasmodesma
Zm00001d012644	GO:0009733	response to auxin
Zm00001d012644	GO:0009736	cytokinin-activated signaling pathway
Zm00001d012644	GO:0009741	response to brassinosteroid
Zm00001d012644	GO:0010286	heat acclimation
Zm00001d012644	GO:0010540	basipetal auxin transport
Zm00001d012644	GO:0010541	acropetal auxin transport
Zm00001d012644	GO:0016567	protein ubiquitination
Zm00001d012644	GO:0016787	hydrolase activity
Zm00001d012644	GO:0097305	response to alcohol
Zm00001d012645	GO:0005215	transporter activity
Zm00001d012645	GO:0005524	ATP binding
Zm00001d012645	GO:0006826	iron ion transport
Zm00001d012645	GO:0006855	xenobiotic transmembrane transport
Zm00001d012645	GO:0009154	purine ribonucleotide catabolic process
Zm00001d012645	GO:0009207	purine ribonucleoside triphosphate catabolic process
Zm00001d012645	GO:0009941	chloroplast envelope
Zm00001d012645	GO:0016887	ATP hydrolysis activity
Zm00001d012645	GO:0046034	ATP metabolic process
Zm00001d012645	GO:0046130	purine ribonucleoside catabolic process
Zm00001d012645	GO:0072512	NA
Zm00001d012646	GO:0009543	chloroplast thylakoid lumen
Zm00001d012646	GO:0016021	NA
Zm00001d012646	GO:0016043	cellular component organization
Zm00001d012646	GO:0016787	hydrolase activity
Zm00001d012646	GO:0019538	protein metabolic process
Zm00001d012646	GO:0030245	cellulose catabolic process
Zm00001d012646	GO:0031072	heat shock protein binding
Zm00001d012646	GO:0050789	regulation of biological process
Zm00001d012646	GO:0051082	unfolded protein binding
Zm00001d012647	GO:0005739	mitochondrion
Zm00001d012647	GO:0006744	ubiquinone biosynthetic process
Zm00001d012647	GO:0015824	proline transport
Zm00001d012647	GO:0016020	membrane
Zm00001d012647	GO:0016036	cellular response to phosphate starvation
Zm00001d012647	GO:0019243	methylglyoxal catabolic process to D-lactate via S-lactoyl-glutathione
Zm00001d012647	GO:0019375	galactolipid biosynthetic process
Zm00001d012647	GO:0042631	cellular response to water deprivation
Zm00001d012647	GO:0045333	cellular respiration
Zm00001d012647	GO:0048039	ubiquinone binding
Zm00001d012648	GO:0007275	multicellular organism development
Zm00001d012648	GO:0008375	acetylglucosaminyltransferase activity
Zm00001d012648	GO:0016021	NA
Zm00001d012648	GO:0030158	protein xylosyltransferase activity
Zm00001d012648	GO:0043170	macromolecule metabolic process
Zm00001d012648	GO:0044237	cellular metabolic process
Zm00001d012648	GO:0044238	primary metabolic process
Zm00001d012648	GO:0050794	regulation of cellular process
Zm00001d012648	GO:0051239	regulation of multicellular organismal process
Zm00001d012649	GO:0000723	telomere maintenance
Zm00001d012649	GO:0003678	DNA helicase activity
Zm00001d012649	GO:0005488	binding
Zm00001d012649	GO:0005839	proteasome core complex
Zm00001d012649	GO:0006261	DNA-templated DNA replication
Zm00001d012649	GO:0006281	DNA repair
Zm00001d012649	GO:0008094	ATP-dependent activity, acting on DNA
Zm00001d012649	GO:0008234	cysteine-type peptidase activity
Zm00001d012649	GO:0019222	regulation of metabolic process
Zm00001d012649	GO:0032508	DNA duplex unwinding
Zm00001d012649	GO:0050794	regulation of cellular process
Zm00001d012651	GO:0004674	protein serine/threonine kinase activity
Zm00001d012651	GO:0005524	ATP binding
Zm00001d012651	GO:0005634	nucleus
Zm00001d012651	GO:0005737	cytoplasm
Zm00001d012651	GO:0006468	protein phosphorylation
Zm00001d012651	GO:0043687	post-translational protein modification
Zm00001d012651	GO:0044710	NA
Zm00001d012651	GO:0050794	regulation of cellular process
Zm00001d012651	GO:0050896	response to stimulus
Zm00001d012652	GO:0003729	mRNA binding
Zm00001d012652	GO:0003924	GTPase activity
Zm00001d012652	GO:0005525	GTP binding
Zm00001d012652	GO:0005786	signal recognition particle, endoplasmic reticulum targeting
Zm00001d012652	GO:0005829	cytosol
Zm00001d012652	GO:0006617	SRP-dependent cotranslational protein targeting to membrane, signal sequence recognition
Zm00001d012652	GO:0008312	7S RNA binding
Zm00001d012652	GO:0009154	purine ribonucleotide catabolic process
Zm00001d012652	GO:0009207	purine ribonucleoside triphosphate catabolic process
Zm00001d012652	GO:0010267	ta-siRNA processing
Zm00001d012652	GO:0035196	miRNA processing
Zm00001d012652	GO:0046039	GTP metabolic process
Zm00001d012652	GO:0051607	defense response to virus
Zm00001d012652	GO:1901069	guanosine-containing compound catabolic process
Zm00001d012653	GO:0005634	nucleus
Zm00001d012653	GO:0005794	Golgi apparatus
Zm00001d012653	GO:0005886	plasma membrane
Zm00001d012653	GO:0007030	Golgi organization
Zm00001d012653	GO:0007166	cell surface receptor signaling pathway
Zm00001d012653	GO:0007399	nervous system development
Zm00001d012653	GO:0008284	positive regulation of cell population proliferation
Zm00001d012653	GO:0009653	anatomical structure morphogenesis
Zm00001d012653	GO:0010646	regulation of cell communication
Zm00001d012653	GO:0019899	enzyme binding
Zm00001d012653	GO:0030154	cell differentiation
Zm00001d012653	GO:0060348	bone development
Zm00001d012654	GO:0000049	tRNA binding
Zm00001d012654	GO:0005634	nucleus
Zm00001d012654	GO:0006355	regulation of DNA-templated transcription
Zm00001d012654	GO:0008168	methyltransferase activity
Zm00001d012654	GO:0016021	NA
Zm00001d012654	GO:0016706	2-oxoglutarate-dependent dioxygenase activity
Zm00001d012654	GO:0032259	methylation
Zm00001d012654	GO:0044237	cellular metabolic process
Zm00001d012654	GO:0044238	primary metabolic process
Zm00001d012654	GO:0055114	NA
Zm00001d012655	GO:0000003	reproduction
Zm00001d012655	GO:0000911	cytokinesis by cell plate formation
Zm00001d012655	GO:0004252	serine-type endopeptidase activity
Zm00001d012655	GO:0005576	extracellular region
Zm00001d012655	GO:0006508	proteolysis
Zm00001d012655	GO:0009505	plant-type cell wall
Zm00001d012655	GO:0016021	NA
Zm00001d012655	GO:0019222	regulation of metabolic process
Zm00001d012655	GO:0042802	identical protein binding
Zm00001d012655	GO:0043086	negative regulation of catalytic activity
Zm00001d012655	GO:0044237	cellular metabolic process
Zm00001d012655	GO:0044710	NA
Zm00001d012655	GO:0050896	response to stimulus
Zm00001d012656	GO:0005739	mitochondrion
Zm00001d012656	GO:0009107	lipoate biosynthetic process
Zm00001d012656	GO:0009249	protein lipoylation
Zm00001d012656	GO:0009507	chloroplast
Zm00001d012656	GO:0016992	lipoate synthase activity
Zm00001d012656	GO:0051539	4 iron, 4 sulfur cluster binding
Zm00001d012659	GO:0004190	aspartic-type endopeptidase activity
Zm00001d012659	GO:0006508	proteolysis
Zm00001d012659	GO:0006629	lipid metabolic process
Zm00001d012659	GO:0016021	NA
Zm00001d012659	GO:0044237	cellular metabolic process
Zm00001d012659	GO:0050789	regulation of biological process
Zm00001d012659	GO:0051234	establishment of localization
Zm00001d012660	GO:0005634	nucleus
Zm00001d012660	GO:0005737	cytoplasm
Zm00001d012660	GO:0006612	protein targeting to membrane
Zm00001d012660	GO:0009410	response to xenobiotic stimulus
Zm00001d012660	GO:0009697	salicylic acid biosynthetic process
Zm00001d012660	GO:0009743	response to carbohydrate
Zm00001d012660	GO:0009816	NA
Zm00001d012660	GO:0009817	NA
Zm00001d012660	GO:0009862	systemic acquired resistance, salicylic acid mediated signaling pathway
Zm00001d012660	GO:0009867	jasmonic acid mediated signaling pathway
Zm00001d012660	GO:0010200	response to chitin
Zm00001d012660	GO:0010363	regulation of plant-type hypersensitive response
Zm00001d012660	GO:0019005	SCF ubiquitin ligase complex
Zm00001d012660	GO:0030162	regulation of proteolysis
Zm00001d012660	GO:0031348	negative regulation of defense response
Zm00001d012660	GO:0031625	ubiquitin protein ligase binding
Zm00001d012660	GO:0042787	NA
Zm00001d012660	GO:0043069	negative regulation of programmed cell death
Zm00001d012660	GO:0043161	proteasome-mediated ubiquitin-dependent protein catabolic process
Zm00001d012660	GO:0052542	defense response by callose deposition
Zm00001d012660	GO:0061025	membrane fusion
Zm00001d012660	GO:0080185	effector-mediated induction of plant hypersensitive response by symbiont
Zm00001d012660	GO:1901149	salicylic acid binding
Zm00001d012660	GO:2000022	regulation of jasmonic acid mediated signaling pathway
Zm00001d012660	GO:2000031	regulation of salicylic acid mediated signaling pathway
Zm00001d012661	GO:0000226	microtubule cytoskeleton organization
Zm00001d012661	GO:0000911	cytokinesis by cell plate formation
Zm00001d012661	GO:0003723	RNA binding
Zm00001d012661	GO:0004004	NA
Zm00001d012661	GO:0005524	ATP binding
Zm00001d012661	GO:0005634	nucleus
Zm00001d012661	GO:0005737	cytoplasm
Zm00001d012661	GO:0006396	RNA processing
Zm00001d012661	GO:0009154	purine ribonucleotide catabolic process
Zm00001d012661	GO:0009207	purine ribonucleoside triphosphate catabolic process
Zm00001d012661	GO:0046034	ATP metabolic process
Zm00001d012661	GO:0046130	purine ribonucleoside catabolic process
Zm00001d018781	GO:0005739	mitochondrion
Zm00001d018781	GO:0005774	vacuolar membrane
Zm00001d018781	GO:0005886	plasma membrane
Zm00001d018781	GO:0006007	glucose catabolic process
Zm00001d018781	GO:0006612	protein targeting to membrane
Zm00001d018781	GO:0007165	signal transduction
Zm00001d018781	GO:0009506	plasmodesma
Zm00001d018781	GO:0009963	positive regulation of flavonoid biosynthetic process
Zm00001d018781	GO:0010363	regulation of plant-type hypersensitive response
Zm00001d018781	GO:0016740	transferase activity
Zm00001d018781	GO:0031301	NA
Zm00001d018781	GO:0031328	positive regulation of cellular biosynthetic process
Zm00001d018781	GO:0048513	animal organ development
Zm00001d018781	GO:0048519	negative regulation of biological process
Zm00001d018781	GO:0048812	neuron projection morphogenesis
Zm00001d018781	GO:0071458	NA
Zm00001d018781	GO:0071782	endoplasmic reticulum tubular network
Zm00001d018781	GO:0071786	endoplasmic reticulum tubular network organization
Zm00001d018781	GO:0080167	response to karrikin
Zm00001d018781	GO:1900378	positive regulation of secondary metabolite biosynthetic process
Zm00001d018781	GO:2000762	regulation of phenylpropanoid metabolic process
Zm00001d018784	GO:0000003	reproduction
Zm00001d018784	GO:0003678	DNA helicase activity
Zm00001d018784	GO:0006508	proteolysis
Zm00001d018784	GO:0008234	cysteine-type peptidase activity
Zm00001d018784	GO:0009755	hormone-mediated signaling pathway
Zm00001d018784	GO:0009791	post-embryonic development
Zm00001d018784	GO:0009887	animal organ morphogenesis
Zm00001d018784	GO:0016021	NA
Zm00001d018784	GO:0048518	positive regulation of biological process
Zm00001d018785	GO:0005730	nucleolus
Zm00001d018785	GO:0005829	cytosol
Zm00001d018785	GO:0005846	nuclear cap binding complex
Zm00001d018785	GO:0006351	DNA-templated transcription
Zm00001d018785	GO:0006355	regulation of DNA-templated transcription
Zm00001d018785	GO:0006996	organelle organization
Zm00001d018785	GO:0007275	multicellular organism development
Zm00001d018785	GO:0008380	RNA splicing
Zm00001d018785	GO:0009507	chloroplast
Zm00001d018785	GO:0010445	nuclear dicing body
Zm00001d018785	GO:0016607	nuclear speck
Zm00001d018785	GO:0035194	RNA-mediated post-transcriptional gene silencing
Zm00001d018785	GO:0043331	response to dsRNA
Zm00001d018785	GO:0046872	metal ion binding
Zm00001d018786	GO:0006952	defense response
Zm00001d018786	GO:0009607	response to biotic stimulus
Zm00001d018786	GO:0016020	membrane
Zm00001d018786	GO:0023014	NA
Zm00001d018786	GO:0043531	ADP binding
Zm00001d018786	GO:0051704	NA
Zm00001d018787	GO:0000373	Group II intron splicing
Zm00001d018787	GO:0003676	nucleic acid binding
Zm00001d018787	GO:0004004	NA
Zm00001d018787	GO:0005524	ATP binding
Zm00001d018787	GO:0005618	cell wall
Zm00001d018787	GO:0005730	nucleolus
Zm00001d018787	GO:0005739	mitochondrion
Zm00001d018787	GO:0009154	purine ribonucleotide catabolic process
Zm00001d018787	GO:0009207	purine ribonucleoside triphosphate catabolic process
Zm00001d018787	GO:0009409	response to cold
Zm00001d018787	GO:0009414	response to water deprivation
Zm00001d018787	GO:0009570	chloroplast stroma
Zm00001d018787	GO:0009651	response to salt stress
Zm00001d018787	GO:0009941	chloroplast envelope
Zm00001d018787	GO:0010501	RNA secondary structure unwinding
Zm00001d018787	GO:0016020	membrane
Zm00001d018787	GO:0043234	NA
Zm00001d018787	GO:0046034	ATP metabolic process
Zm00001d018787	GO:0046130	purine ribonucleoside catabolic process
Zm00001d018787	GO:0065007	biological regulation
Zm00001d018788	GO:0005886	plasma membrane
Zm00001d018788	GO:0006996	organelle organization
Zm00001d018788	GO:0016042	lipid catabolic process
Zm00001d018788	GO:0016787	hydrolase activity
Zm00001d018788	GO:0044260	cellular macromolecule metabolic process
Zm00001d018788	GO:0051704	NA
Zm00001d018788	GO:0051707	response to other organism
Zm00001d018788	GO:0090304	nucleic acid metabolic process
Zm00001d018789	GO:0004674	protein serine/threonine kinase activity
Zm00001d018789	GO:0005524	ATP binding
Zm00001d018789	GO:0005886	plasma membrane
Zm00001d018789	GO:0006468	protein phosphorylation
Zm00001d018789	GO:0009506	plasmodesma
Zm00001d018789	GO:0009742	brassinosteroid mediated signaling pathway
Zm00001d018789	GO:0009791	post-embryonic development
Zm00001d018789	GO:0009826	unidimensional cell growth
Zm00001d018789	GO:0016021	NA
Zm00001d018789	GO:0044710	NA
Zm00001d018789	GO:0048646	anatomical structure formation involved in morphogenesis
Zm00001d018789	GO:0051510	regulation of unidimensional cell growth
Zm00001d018789	GO:0097306	cellular response to alcohol
Zm00001d018790	GO:0005829	cytosol
Zm00001d018790	GO:0006139	nucleobase-containing compound metabolic process
Zm00001d018790	GO:0009854	oxidative photosynthetic carbon pathway
Zm00001d018790	GO:0016618	hydroxypyruvate reductase activity
Zm00001d018790	GO:0030267	glyoxylate reductase (NADP+) activity
Zm00001d018790	GO:0044260	cellular macromolecule metabolic process
Zm00001d018790	GO:0047995	hydroxyphenylpyruvate reductase activity
Zm00001d018790	GO:0051287	NAD binding
Zm00001d018790	GO:0055114	NA
Zm00001d018790	GO:0065007	biological regulation
Zm00001d018791	GO:0005576	extracellular region
Zm00001d018791	GO:0006950	response to stress
Zm00001d018791	GO:0009725	response to hormone
Zm00001d018791	GO:0009751	response to salicylic acid
Zm00001d018791	GO:0016021	NA
Zm00001d018791	GO:0016042	lipid catabolic process
Zm00001d018791	GO:0016138	glycoside biosynthetic process
Zm00001d018791	GO:0016298	lipase activity
Zm00001d018791	GO:0019761	glucosinolate biosynthetic process
Zm00001d018791	GO:0023052	signaling
Zm00001d018791	GO:0051704	NA
Zm00001d018791	GO:0051707	response to other organism
Zm00001d018791	GO:0070887	cellular response to chemical stimulus
Zm00001d018792	GO:0003756	protein disulfide isomerase activity
Zm00001d018792	GO:0005739	mitochondrion
Zm00001d018792	GO:0005794	Golgi apparatus
Zm00001d018792	GO:0006139	nucleobase-containing compound metabolic process
Zm00001d018792	GO:0006457	protein folding
Zm00001d018792	GO:0016021	NA
Zm00001d018792	GO:0016043	cellular component organization
Zm00001d018792	GO:0032501	multicellular organismal process
Zm00001d018792	GO:0032502	developmental process
Zm00001d018792	GO:0034976	response to endoplasmic reticulum stress
Zm00001d018792	GO:0044260	cellular macromolecule metabolic process
Zm00001d018792	GO:0045454	cell redox homeostasis
Zm00001d018793	GO:0005488	binding
Zm00001d018793	GO:0006066	alcohol metabolic process
Zm00001d018793	GO:0016021	NA
Zm00001d018793	GO:0016301	kinase activity
Zm00001d018793	GO:0016310	phosphorylation
Zm00001d018793	GO:0044262	cellular carbohydrate metabolic process
Zm00001d018794	GO:0000165	MAPK cascade
Zm00001d018794	GO:0002831	regulation of response to biotic stimulus
Zm00001d018794	GO:0003959	NADPH dehydrogenase activity
Zm00001d018794	GO:0004324	ferredoxin-NADP+ reductase activity
Zm00001d018794	GO:0005507	copper ion binding
Zm00001d018794	GO:0006007	glucose catabolic process
Zm00001d018794	GO:0006098	pentose-phosphate shunt
Zm00001d018794	GO:0006364	rRNA processing
Zm00001d018794	GO:0006612	protein targeting to membrane
Zm00001d018794	GO:0006740	NADPH regeneration
Zm00001d018794	GO:0008266	poly(U) RNA binding
Zm00001d018794	GO:0009409	response to cold
Zm00001d018794	GO:0009535	chloroplast thylakoid membrane
Zm00001d018794	GO:0009570	chloroplast stroma
Zm00001d018794	GO:0009595	detection of biotic stimulus
Zm00001d018794	GO:0009657	plastid organization
Zm00001d018794	GO:0009697	salicylic acid biosynthetic process
Zm00001d018794	GO:0009743	response to carbohydrate
Zm00001d018794	GO:0009773	photosynthetic electron transport in photosystem I
Zm00001d018794	GO:0009817	NA
Zm00001d018794	GO:0009853	photorespiration
Zm00001d018794	GO:0009862	systemic acquired resistance, salicylic acid mediated signaling pathway
Zm00001d018794	GO:0009867	jasmonic acid mediated signaling pathway
Zm00001d018794	GO:0009886	post-embryonic animal morphogenesis
Zm00001d018794	GO:0009941	chloroplast envelope
Zm00001d018794	GO:0010103	stomatal complex morphogenesis
Zm00001d018794	GO:0010200	response to chitin
Zm00001d018794	GO:0010207	photosystem II assembly
Zm00001d018794	GO:0010310	regulation of hydrogen peroxide metabolic process
Zm00001d018794	GO:0010363	regulation of plant-type hypersensitive response
Zm00001d018794	GO:0016138	glycoside biosynthetic process
Zm00001d018794	GO:0019761	glucosinolate biosynthetic process
Zm00001d018794	GO:0030089	phycobilisome
Zm00001d018794	GO:0031348	negative regulation of defense response
Zm00001d018794	GO:0031977	thylakoid lumen
Zm00001d018794	GO:0033115	cyanelle thylakoid membrane
Zm00001d018794	GO:0034060	cyanelle stroma
Zm00001d018794	GO:0042742	defense response to bacterium
Zm00001d018794	GO:0043085	positive regulation of catalytic activity
Zm00001d018794	GO:0043900	NA
Zm00001d018794	GO:0045157	electron transporter, transferring electrons within the noncyclic electron transport pathway of photosynthesis activity
Zm00001d018794	GO:0048046	apoplast
Zm00001d018794	GO:0048513	animal organ development
Zm00001d018794	GO:0048646	anatomical structure formation involved in morphogenesis
Zm00001d018794	GO:0050660	flavin adenine dinucleotide binding
Zm00001d018794	GO:0050661	NADP binding
Zm00001d018794	GO:0051704	NA
Zm00001d018795	GO:0005634	nucleus
Zm00001d018795	GO:0005886	plasma membrane
Zm00001d018795	GO:0007067	NA
Zm00001d018795	GO:0007155	cell adhesion
Zm00001d018795	GO:0008152	metabolic process
Zm00001d018795	GO:0009506	plasmodesma
Zm00001d018795	GO:0009524	phragmoplast
Zm00001d018795	GO:0009574	preprophase band
Zm00001d018795	GO:0009733	response to auxin
Zm00001d018795	GO:0010014	meristem initiation
Zm00001d018795	GO:0010090	trichome morphogenesis
Zm00001d018795	GO:0010102	lateral root morphogenesis
Zm00001d018795	GO:0016049	cell growth
Zm00001d018795	GO:0016301	kinase activity
Zm00001d018795	GO:0019888	protein phosphatase regulator activity
Zm00001d018795	GO:0045010	actin nucleation
Zm00001d018795	GO:0045595	regulation of cell differentiation
Zm00001d018795	GO:0048589	developmental growth
Zm00001d018795	GO:0048765	root hair cell differentiation
Zm00001d018795	GO:0051301	cell division
Zm00001d018795	GO:0055028	cortical microtubule
Zm00001d018795	GO:0071555	cell wall organization
Zm00001d018796	GO:0005488	binding
Zm00001d018796	GO:0007623	circadian rhythm
Zm00001d018796	GO:0009535	chloroplast thylakoid membrane
Zm00001d018796	GO:0009637	response to blue light
Zm00001d018796	GO:0009644	response to high light intensity
Zm00001d018796	GO:0009744	response to sucrose
Zm00001d018796	GO:0010114	response to red light
Zm00001d018796	GO:0010155	regulation of proton transport
Zm00001d018796	GO:0010207	photosystem II assembly
Zm00001d018796	GO:0010218	response to far red light
Zm00001d018796	GO:0016021	NA
Zm00001d018796	GO:0022891	NA
Zm00001d018796	GO:0051649	establishment of localization in cell
Zm00001d018796	GO:0055085	transmembrane transport
Zm00001d018797	GO:0006793	phosphorus metabolic process
Zm00001d018797	GO:0009522	photosystem I
Zm00001d018797	GO:0009535	chloroplast thylakoid membrane
Zm00001d018797	GO:0015979	photosynthesis
Zm00001d018797	GO:0016021	NA
Zm00001d018797	GO:0016168	chlorophyll binding
Zm00001d018797	GO:0019344	cysteine biosynthetic process
Zm00001d018797	GO:0030003	intracellular monoatomic cation homeostasis
Zm00001d018797	GO:0031323	regulation of cellular metabolic process
Zm00001d018797	GO:0033554	cellular response to stress
Zm00001d018797	GO:0043412	macromolecule modification
Zm00001d018797	GO:0044106	NA
Zm00001d018797	GO:0044260	cellular macromolecule metabolic process
Zm00001d018797	GO:0048518	positive regulation of biological process
Zm00001d018797	GO:0048869	cellular developmental process
Zm00001d018797	GO:0051186	NA
Zm00001d018797	GO:0060255	regulation of macromolecule metabolic process
Zm00001d018797	GO:0070838	NA
Zm00001d018798	GO:0005634	nucleus
Zm00001d018798	GO:0005829	cytosol
Zm00001d018798	GO:0006468	protein phosphorylation
Zm00001d018798	GO:0006635	fatty acid beta-oxidation
Zm00001d018798	GO:0007165	signal transduction
Zm00001d018798	GO:0008270	zinc ion binding
Zm00001d018798	GO:0009524	phragmoplast
Zm00001d018798	GO:0016558	protein import into peroxisome matrix
Zm00001d018799	GO:0000911	cytokinesis by cell plate formation
Zm00001d018799	GO:0004674	protein serine/threonine kinase activity
Zm00001d018799	GO:0005524	ATP binding
Zm00001d018799	GO:0005634	nucleus
Zm00001d018799	GO:0005829	cytosol
Zm00001d018799	GO:0005886	plasma membrane
Zm00001d018799	GO:0006468	protein phosphorylation
Zm00001d018799	GO:0007584	response to nutrient
Zm00001d018799	GO:0009409	response to cold
Zm00001d018799	GO:0009536	plastid
Zm00001d018799	GO:0009611	response to wounding
Zm00001d018799	GO:0009651	response to salt stress
Zm00001d018799	GO:0009723	response to ethylene
Zm00001d018799	GO:0009735	response to cytokinin
Zm00001d018799	GO:0009738	abscisic acid-activated signaling pathway
Zm00001d018799	GO:0010107	NA
Zm00001d018799	GO:0010118	stomatal movement
Zm00001d018799	GO:0010555	response to mannitol
Zm00001d018799	GO:0016021	NA
Zm00001d018799	GO:0016036	cellular response to phosphate starvation
Zm00001d018799	GO:0019375	galactolipid biosynthetic process
Zm00001d018799	GO:0019722	calcium-mediated signaling
Zm00001d018799	GO:0042631	cellular response to water deprivation
Zm00001d018799	GO:0043266	regulation of potassium ion transport
Zm00001d018799	GO:0043687	post-translational protein modification
Zm00001d018799	GO:0051365	cellular response to potassium ion starvation
Zm00001d018800	GO:0005874	microtubule
Zm00001d018800	GO:0008017	microtubule binding
Zm00001d018800	GO:0008152	metabolic process
Zm00001d018800	GO:0009987	cellular process
Zm00001d018800	GO:0032502	developmental process
Zm00001d018801	GO:0007275	multicellular organism development
Zm00001d018801	GO:0016021	NA
Zm00001d018801	GO:0044238	primary metabolic process
Zm00001d018801	GO:0044260	cellular macromolecule metabolic process
Zm00001d018801	GO:0050794	regulation of cellular process
Zm00001d021729	GO:0002679	respiratory burst involved in defense response
Zm00001d021729	GO:0004674	protein serine/threonine kinase activity
Zm00001d021729	GO:0005516	calmodulin binding
Zm00001d021729	GO:0005524	ATP binding
Zm00001d021729	GO:0006612	protein targeting to membrane
Zm00001d021729	GO:0006979	response to oxidative stress
Zm00001d021729	GO:0007275	multicellular organism development
Zm00001d021729	GO:0009611	response to wounding
Zm00001d021729	GO:0009693	ethylene biosynthetic process
Zm00001d021729	GO:0009743	response to carbohydrate
Zm00001d021729	GO:0009863	salicylic acid mediated signaling pathway
Zm00001d021729	GO:0010200	response to chitin
Zm00001d021729	GO:0010363	regulation of plant-type hypersensitive response
Zm00001d021729	GO:0016021	NA
Zm00001d021729	GO:0030246	carbohydrate binding
Zm00001d021729	GO:0043069	negative regulation of programmed cell death
Zm00001d021729	GO:0044459	NA
Zm00001d021729	GO:0046777	protein autophosphorylation
Zm00001d021729	GO:0048544	recognition of pollen
Zm00001d021729	GO:0050832	defense response to fungus
Zm00001d021729	GO:0061025	membrane fusion
Zm00001d021730	GO:0000902	cell morphogenesis
Zm00001d021730	GO:0002238	response to molecule of fungal origin
Zm00001d021730	GO:0005634	nucleus
Zm00001d021730	GO:0005829	cytosol
Zm00001d021730	GO:0005886	plasma membrane
Zm00001d021730	GO:0006950	response to stress
Zm00001d021730	GO:0009913	epidermal cell differentiation
Zm00001d021730	GO:0016787	hydrolase activity
Zm00001d021730	GO:0016925	protein sumoylation
Zm00001d021730	GO:0046907	intracellular transport
Zm00001d021730	GO:0048193	Golgi vesicle transport
Zm00001d021730	GO:0048513	animal organ development
Zm00001d021730	GO:0048646	anatomical structure formation involved in morphogenesis
Zm00001d021730	GO:0048767	root hair elongation
Zm00001d021730	GO:0050789	regulation of biological process
Zm00001d021730	GO:0051704	NA
Zm00001d021731	GO:0005768	endosome
Zm00001d021731	GO:0005783	endoplasmic reticulum
Zm00001d021731	GO:0005802	trans-Golgi network
Zm00001d021731	GO:0005886	plasma membrane
Zm00001d021731	GO:0009409	response to cold
Zm00001d021731	GO:0009414	response to water deprivation
Zm00001d021731	GO:0009651	response to salt stress
Zm00001d021731	GO:0009913	epidermal cell differentiation
Zm00001d021731	GO:0016760	cellulose synthase (UDP-forming) activity
Zm00001d021731	GO:0030173	NA
Zm00001d021731	GO:0030244	cellulose biosynthetic process
Zm00001d021731	GO:0048367	shoot system development
Zm00001d021731	GO:0048513	animal organ development
Zm00001d021731	GO:0048646	anatomical structure formation involved in morphogenesis
Zm00001d021731	GO:0048767	root hair elongation
Zm00001d021731	GO:0071555	cell wall organization
Zm00001d021732	GO:0005783	endoplasmic reticulum
Zm00001d021732	GO:0005886	plasma membrane
Zm00001d021732	GO:0009409	response to cold
Zm00001d021732	GO:0009913	epidermal cell differentiation
Zm00001d021732	GO:0016760	cellulose synthase (UDP-forming) activity
Zm00001d021732	GO:0030173	NA
Zm00001d021732	GO:0030244	cellulose biosynthetic process
Zm00001d021732	GO:0048513	animal organ development
Zm00001d021732	GO:0048646	anatomical structure formation involved in morphogenesis
Zm00001d021732	GO:0048767	root hair elongation
Zm00001d021732	GO:0071555	cell wall organization
Zm00001d021733	GO:0003723	RNA binding
Zm00001d021733	GO:0004519	endonuclease activity
Zm00001d021733	GO:0009058	biosynthetic process
Zm00001d021733	GO:0009451	RNA modification
Zm00001d021733	GO:0009536	plastid
Zm00001d021733	GO:0010467	gene expression
Zm00001d021733	GO:0016021	NA
Zm00001d021733	GO:0050789	regulation of biological process
Zm00001d021733	GO:0090305	nucleic acid phosphodiester bond hydrolysis
Zm00001d021734	GO:0003723	RNA binding
Zm00001d021734	GO:0004519	endonuclease activity
Zm00001d021734	GO:0009451	RNA modification
Zm00001d021734	GO:0009536	plastid
Zm00001d021734	GO:0016021	NA
Zm00001d021734	GO:0065007	biological regulation
Zm00001d021734	GO:0090305	nucleic acid phosphodiester bond hydrolysis
Zm00001d021736	GO:0000139	Golgi membrane
Zm00001d021736	GO:0016021	NA
Zm00001d021736	GO:0016760	cellulose synthase (UDP-forming) activity
Zm00001d021736	GO:0030244	cellulose biosynthetic process
Zm00001d021736	GO:0050896	response to stimulus
Zm00001d021736	GO:0071555	cell wall organization
Zm00001d021737	GO:0004674	protein serine/threonine kinase activity
Zm00001d021737	GO:0005516	calmodulin binding
Zm00001d021737	GO:0005524	ATP binding
Zm00001d021737	GO:0006468	protein phosphorylation
Zm00001d021737	GO:0007165	signal transduction
Zm00001d021737	GO:0007275	multicellular organism development
Zm00001d021737	GO:0016021	NA
Zm00001d021737	GO:0030246	carbohydrate binding
Zm00001d021737	GO:0044459	NA
Zm00001d021737	GO:0044710	NA
Zm00001d021737	GO:0048544	recognition of pollen
Zm00001d021738	GO:0008152	metabolic process
Zm00001d021738	GO:0009987	cellular process
Zm00001d021738	GO:0016021	NA
Zm00001d021738	GO:0032501	multicellular organismal process
Zm00001d021738	GO:0032502	developmental process
Zm00001d021738	GO:0051179	localization
Zm00001d021738	GO:0065007	biological regulation
Zm00001d021739	GO:0005886	plasma membrane
Zm00001d021739	GO:0016021	NA
Zm00001d021739	GO:0016747	acyltransferase activity, transferring groups other than amino-acyl groups
Zm00001d021739	GO:0034641	cellular nitrogen compound metabolic process
Zm00001d021739	GO:0044238	primary metabolic process
Zm00001d021739	GO:0044260	cellular macromolecule metabolic process
Zm00001d021739	GO:0065007	biological regulation
Zm00001d021740	GO:0000221	vacuolar proton-transporting V-type ATPase, V1 domain
Zm00001d021740	GO:0004842	ubiquitin-protein transferase activity
Zm00001d021740	GO:0007035	vacuolar acidification
Zm00001d021740	GO:0016021	NA
Zm00001d021740	GO:0016192	vesicle-mediated transport
Zm00001d021740	GO:0016567	protein ubiquitination
Zm00001d021740	GO:0019005	SCF ubiquitin ligase complex
Zm00001d021740	GO:0031146	SCF-dependent proteasomal ubiquitin-dependent protein catabolic process
Zm00001d021740	GO:0033036	macromolecule localization
Zm00001d021740	GO:0046907	intracellular transport
Zm00001d021740	GO:0046961	proton-transporting ATPase activity, rotational mechanism
Zm00001d021741	GO:0003677	DNA binding
Zm00001d021741	GO:0003743	translation initiation factor activity
Zm00001d021741	GO:0006413	translational initiation
Zm00001d021741	GO:0009615	response to virus
Zm00001d021741	GO:0009737	response to abscisic acid
Zm00001d021741	GO:0016070	RNA metabolic process
Zm00001d021741	GO:0031326	regulation of cellular biosynthetic process
Zm00001d021741	GO:0032268	NA
Zm00001d021741	GO:0044710	NA
Zm00001d021742	GO:0005622	intracellular anatomical structure
Zm00001d021742	GO:0010556	regulation of macromolecule biosynthetic process
Zm00001d021742	GO:0016021	NA
Zm00001d021742	GO:0016579	protein deubiquitination
Zm00001d021742	GO:0034645	cellular macromolecule biosynthetic process
Zm00001d021742	GO:0035556	intracellular signal transduction
Zm00001d021742	GO:0036459	NA
Zm00001d021742	GO:0046872	metal ion binding
Zm00001d021742	GO:0051234	establishment of localization
Zm00001d021742	GO:0090304	nucleic acid metabolic process
Zm00001d021744	GO:0000221	vacuolar proton-transporting V-type ATPase, V1 domain
Zm00001d021744	GO:0003677	DNA binding
Zm00001d021744	GO:0003723	RNA binding
Zm00001d021744	GO:0004842	ubiquitin-protein transferase activity
Zm00001d021744	GO:0006996	organelle organization
Zm00001d021744	GO:0016021	NA
Zm00001d021744	GO:0016567	protein ubiquitination
Zm00001d021744	GO:0019005	SCF ubiquitin ligase complex
Zm00001d021744	GO:0031146	SCF-dependent proteasomal ubiquitin-dependent protein catabolic process
Zm00001d021745	GO:0000278	mitotic cell cycle
Zm00001d021745	GO:0004693	cyclin-dependent protein serine/threonine kinase activity
Zm00001d021745	GO:0005634	nucleus
Zm00001d021745	GO:0010440	stomatal lineage progression
Zm00001d021745	GO:0019901	protein kinase binding
Zm00001d021745	GO:0042023	DNA endoreduplication
Zm00001d021745	GO:0045736	negative regulation of cyclin-dependent protein serine/threonine kinase activity
Zm00001d021745	GO:0050896	response to stimulus
Zm00001d021745	GO:0051301	cell division
Zm00001d021746	GO:0000977	RNA polymerase II transcription regulatory region sequence-specific DNA binding
Zm00001d021746	GO:0004674	protein serine/threonine kinase activity
Zm00001d021746	GO:0005524	ATP binding
Zm00001d021746	GO:0005634	nucleus
Zm00001d021746	GO:0005794	Golgi apparatus
Zm00001d021746	GO:0005829	cytosol
Zm00001d021746	GO:0005886	plasma membrane
Zm00001d021746	GO:0007165	signal transduction
Zm00001d021746	GO:0008284	positive regulation of cell population proliferation
Zm00001d021746	GO:0009653	anatomical structure morphogenesis
Zm00001d021746	GO:0009966	regulation of signal transduction
Zm00001d021746	GO:0016070	RNA metabolic process
Zm00001d021746	GO:0046777	protein autophosphorylation
Zm00001d021746	GO:0048519	negative regulation of biological process
Zm00001d021746	GO:0048731	system development
Zm00001d021746	GO:0048869	cellular developmental process
Zm00001d021746	GO:0051753	mannan synthase activity
Zm00001d021746	GO:0060255	regulation of macromolecule metabolic process
Zm00001d021746	GO:0071669	plant-type cell wall organization or biogenesis
Zm00001d021747	GO:0005337	nucleoside transmembrane transporter activity
Zm00001d021747	GO:0005886	plasma membrane
Zm00001d021747	GO:0006863	purine nucleobase transport
Zm00001d021747	GO:0016021	NA
Zm00001d021747	GO:0044237	cellular metabolic process
Zm00001d021747	GO:0044238	primary metabolic process
Zm00001d021747	GO:1901642	nucleoside transmembrane transport
Zm00001d021748	GO:0005634	nucleus
Zm00001d021748	GO:0006366	transcription by RNA polymerase II
Zm00001d021748	GO:0010035	response to inorganic substance
Zm00001d021748	GO:0044702	NA
Zm00001d021748	GO:0045944	positive regulation of transcription by RNA polymerase II
Zm00001d021748	GO:0046685	response to arsenic-containing substance
Zm00001d021748	GO:0046983	protein dimerization activity
Zm00001d021748	GO:0048573	photoperiodism, flowering
Zm00001d024125	GO:0003677	DNA binding
Zm00001d024125	GO:0034641	cellular nitrogen compound metabolic process
Zm00001d024125	GO:0044238	primary metabolic process
Zm00001d024125	GO:0044260	cellular macromolecule metabolic process
Zm00001d024125	GO:0046983	protein dimerization activity
Zm00001d024125	GO:0050789	regulation of biological process
Zm00001d024126	GO:0005615	extracellular space
Zm00001d024126	GO:0005634	nucleus
Zm00001d024126	GO:0006139	nucleobase-containing compound metabolic process
Zm00001d024126	GO:0006914	autophagy
Zm00001d024126	GO:0008233	peptidase activity
Zm00001d024126	GO:0016021	NA
Zm00001d024126	GO:0016036	cellular response to phosphate starvation
Zm00001d024126	GO:0016301	kinase activity
Zm00001d024126	GO:0016310	phosphorylation
Zm00001d024126	GO:0019375	galactolipid biosynthetic process
Zm00001d024126	GO:0032259	methylation
Zm00001d024126	GO:0032501	multicellular organismal process
Zm00001d024126	GO:0042631	cellular response to water deprivation
Zm00001d024126	GO:0044260	cellular macromolecule metabolic process
Zm00001d024126	GO:0050789	regulation of biological process
Zm00001d024127	GO:0008194	UDP-glycosyltransferase activity
Zm00001d024127	GO:0016758	hexosyltransferase activity
Zm00001d024127	GO:0043231	intracellular membrane-bounded organelle
Zm00001d024127	GO:0044238	primary metabolic process
Zm00001d024127	GO:0044249	cellular biosynthetic process
Zm00001d024127	GO:0050896	response to stimulus
Zm00001d024128	GO:0000811	GINS complex
Zm00001d024128	GO:0004252	serine-type endopeptidase activity
Zm00001d024128	GO:0004553	hydrolase activity, hydrolyzing O-glycosyl compounds
Zm00001d024128	GO:0006261	DNA-templated DNA replication
Zm00001d024128	GO:0007507	heart development
Zm00001d024128	GO:0009793	embryo development ending in seed dormancy
Zm00001d024128	GO:0044710	NA
Zm00001d024128	GO:0065007	biological regulation
Zm00001d024128	GO:0072358	NA
Zm00001d024211	GO:0000287	magnesium ion binding
Zm00001d024211	GO:0005737	cytoplasm
Zm00001d024211	GO:0016114	terpenoid biosynthetic process
Zm00001d024211	GO:0044281	small molecule metabolic process
Zm00001d024211	GO:0047461	(+)-delta-cadinene synthase activity
Zm00001d024211	GO:0050896	response to stimulus
Zm00001d024212	GO:0003951	NAD+ kinase activity
Zm00001d024212	GO:0004143	diacylglycerol kinase activity
Zm00001d024212	GO:0005524	ATP binding
Zm00001d024212	GO:0005886	plasma membrane
Zm00001d024212	GO:0006950	response to stress
Zm00001d024212	GO:0007166	cell surface receptor signaling pathway
Zm00001d024212	GO:0007205	protein kinase C-activating G protein-coupled receptor signaling pathway
Zm00001d024212	GO:0009506	plasmodesma
Zm00001d024212	GO:0009507	chloroplast
Zm00001d024212	GO:0016021	NA
Zm00001d024212	GO:0016310	phosphorylation
Zm00001d024212	GO:0044238	primary metabolic process
Zm00001d024213	GO:0005622	intracellular anatomical structure
Zm00001d024213	GO:0006351	DNA-templated transcription
Zm00001d024213	GO:0006355	regulation of DNA-templated transcription
Zm00001d024213	GO:0008270	zinc ion binding
Zm00001d024213	GO:0009409	response to cold
Zm00001d024213	GO:0009555	pollen development
Zm00001d024216	GO:0005774	vacuolar membrane
Zm00001d024216	GO:0005886	plasma membrane
Zm00001d024216	GO:0006814	sodium ion transport
Zm00001d024216	GO:0009987	cellular process
Zm00001d024216	GO:0015385	sodium:proton antiporter activity
Zm00001d024216	GO:0016021	NA
Zm00001d024216	GO:0043170	macromolecule metabolic process
Zm00001d024216	GO:0048513	animal organ development
Zm00001d024216	GO:0055085	transmembrane transport
Zm00001d024216	GO:0065007	biological regulation
Zm00001d024217	GO:0003678	DNA helicase activity
Zm00001d024217	GO:0005681	spliceosomal complex
Zm00001d024217	GO:0006508	proteolysis
Zm00001d024217	GO:0008234	cysteine-type peptidase activity
Zm00001d024217	GO:0016021	NA
Zm00001d024217	GO:0019219	regulation of nucleobase-containing compound metabolic process
Zm00001d024217	GO:0031326	regulation of cellular biosynthetic process
Zm00001d024217	GO:0034645	cellular macromolecule biosynthetic process
Zm00001d024217	GO:0060255	regulation of macromolecule metabolic process
Zm00001d024217	GO:0090304	nucleic acid metabolic process
Zm00001d024925	GO:0005737	cytoplasm
Zm00001d024925	GO:0006629	lipid metabolic process
Zm00001d024925	GO:0016021	NA
Zm00001d024925	GO:0016627	oxidoreductase activity, acting on the CH-CH group of donors
Zm00001d024925	GO:0044237	cellular metabolic process
Zm00001d024925	GO:0055114	NA
Zm00001d024926	GO:0003885	D-arabinono-1,4-lactone oxidase activity
Zm00001d024926	GO:0007049	cell cycle
Zm00001d024926	GO:0007165	signal transduction
Zm00001d024926	GO:0016021	NA
Zm00001d024926	GO:0016043	cellular component organization
Zm00001d024926	GO:0044238	primary metabolic process
Zm00001d024926	GO:0046907	intracellular transport
Zm00001d024926	GO:0050660	flavin adenine dinucleotide binding
Zm00001d024926	GO:0055114	NA
Zm00001d024927	GO:0008270	zinc ion binding
Zm00001d024927	GO:0010467	gene expression
Zm00001d024927	GO:0010498	proteasomal protein catabolic process
Zm00001d024927	GO:0016021	NA
Zm00001d024927	GO:0016070	RNA metabolic process
Zm00001d024927	GO:0032446	protein modification by small protein conjugation
Zm00001d024927	GO:0034645	cellular macromolecule biosynthetic process
Zm00001d024927	GO:0050794	regulation of cellular process
Zm00001d024928	GO:0000166	nucleotide binding
Zm00001d024928	GO:0000741	karyogamy
Zm00001d024928	GO:0001510	RNA methylation
Zm00001d024928	GO:0003676	nucleic acid binding
Zm00001d024928	GO:0006396	RNA processing
Zm00001d024928	GO:0006606	protein import into nucleus
Zm00001d024928	GO:0008173	RNA methyltransferase activity
Zm00001d024928	GO:0008270	zinc ion binding
Zm00001d024928	GO:0009560	embryo sac egg cell differentiation
Zm00001d024928	GO:0044710	NA
Zm00001d024928	GO:0044743	protein transmembrane import into intracellular organelle
Zm00001d024928	GO:0050789	regulation of biological process
Zm00001d024930	GO:0003677	DNA binding
Zm00001d024930	GO:0006810	transport
Zm00001d024930	GO:0016043	cellular component organization
Zm00001d024930	GO:0046983	protein dimerization activity
Zm00001d024930	GO:0048856	anatomical structure development
Zm00001d024930	GO:0050794	regulation of cellular process
Zm00001d024931	GO:0004639	phosphoribosylaminoimidazolesuccinocarboxamide synthase activity
Zm00001d024931	GO:0005198	structural molecule activity
Zm00001d024931	GO:0005524	ATP binding
Zm00001d024931	GO:0005739	mitochondrion
Zm00001d024931	GO:0006164	purine nucleotide biosynthetic process
Zm00001d024931	GO:0016021	NA
Zm00001d024931	GO:0016226	iron-sulfur cluster assembly
Zm00001d024931	GO:0051536	iron-sulfur cluster binding
Zm00001d024933	GO:0004252	serine-type endopeptidase activity
Zm00001d024933	GO:0006508	proteolysis
Zm00001d024933	GO:0006890	retrograde vesicle-mediated transport, Golgi to endoplasmic reticulum
Zm00001d024933	GO:0007275	multicellular organism development
Zm00001d024933	GO:0009987	cellular process
Zm00001d024933	GO:0016021	NA
Zm00001d024933	GO:0050789	regulation of biological process
Zm00001d024933	GO:0050896	response to stimulus
Zm00001d024934	GO:0000139	Golgi membrane
Zm00001d024934	GO:0009834	plant-type secondary cell wall biogenesis
Zm00001d024934	GO:0010417	glucuronoxylan biosynthetic process
Zm00001d024934	GO:0010584	pollen exine formation
Zm00001d024934	GO:0015018	galactosylgalactosylxylosylprotein 3-beta-glucuronosyltransferase activity
Zm00001d024934	GO:0016021	NA
Zm00001d024934	GO:0042285	xylosyltransferase activity
Zm00001d024934	GO:0071555	cell wall organization
Zm00001d024935	GO:0000398	mRNA splicing, via spliceosome
Zm00001d024935	GO:0005654	nucleoplasm
Zm00001d024935	GO:0005737	cytoplasm
Zm00001d024935	GO:0005815	microtubule organizing center
Zm00001d024935	GO:0006508	proteolysis
Zm00001d024935	GO:0006810	transport
Zm00001d024935	GO:0016020	membrane
Zm00001d024935	GO:0016301	kinase activity
Zm00001d024935	GO:0016310	phosphorylation
Zm00001d024936	GO:0004040	amidase activity
Zm00001d024936	GO:0005774	vacuolar membrane
Zm00001d024936	GO:0005789	endoplasmic reticulum membrane
Zm00001d024936	GO:0005794	Golgi apparatus
Zm00001d024936	GO:0005886	plasma membrane
Zm00001d024936	GO:0016021	NA
Zm00001d024936	GO:0016884	carbon-nitrogen ligase activity, with glutamine as amido-N-donor
Zm00001d024936	GO:0042742	defense response to bacterium
Zm00001d024936	GO:0043170	macromolecule metabolic process
Zm00001d024936	GO:0044238	primary metabolic process
Zm00001d024936	GO:0047412	N-(long-chain-acyl)ethanolamine deacylase activity
Zm00001d024936	GO:0051704	NA
Zm00001d024936	GO:0070291	N-acylethanolamine metabolic process
Zm00001d024937	GO:0006887	exocytosis
Zm00001d024937	GO:0007268	chemical synaptic transmission
Zm00001d024937	GO:0016021	NA
Zm00001d024937	GO:0019226	transmission of nerve impulse
Zm00001d024937	GO:0050789	regulation of biological process
Zm00001d024937	GO:0051649	establishment of localization in cell
Zm00001d026289	GO:0005886	plasma membrane
Zm00001d026289	GO:0008152	metabolic process
Zm00001d026289	GO:0009555	pollen development
Zm00001d026289	GO:0015079	potassium ion transmembrane transporter activity
Zm00001d026289	GO:0016021	NA
Zm00001d026289	GO:0071805	potassium ion transmembrane transport
Zm00001d026290	GO:0005774	vacuolar membrane
Zm00001d026290	GO:0005782	peroxisomal matrix
Zm00001d026290	GO:0005886	plasma membrane
Zm00001d026290	GO:0006635	fatty acid beta-oxidation
Zm00001d026290	GO:0006636	unsaturated fatty acid biosynthetic process
Zm00001d026290	GO:0008670	2,4-dienoyl-CoA reductase (NADPH) activity
Zm00001d026290	GO:0008709	cholate 7-alpha-dehydrogenase activity
Zm00001d026290	GO:0019166	trans-2-enoyl-CoA reductase (NADPH) activity
Zm00001d026291	GO:0003677	DNA binding
Zm00001d026291	GO:0003682	chromatin binding
Zm00001d026291	GO:0003886	DNA (cytosine-5-)-methyltransferase activity
Zm00001d026291	GO:0005634	nucleus
Zm00001d026291	GO:0006270	DNA replication initiation
Zm00001d026291	GO:0006275	regulation of DNA replication
Zm00001d026291	GO:0006346	DNA methylation-dependent heterochromatin formation
Zm00001d026291	GO:0006351	DNA-templated transcription
Zm00001d026291	GO:0006730	one-carbon metabolic process
Zm00001d026291	GO:0008283	cell population proliferation
Zm00001d026291	GO:0009294	DNA-mediated transformation
Zm00001d026291	GO:0009909	regulation of flower development
Zm00001d026291	GO:0010069	zygote asymmetric cytokinesis in embryo sac
Zm00001d026291	GO:0010425	DNA methylation on cytosine within a CNG sequence
Zm00001d026291	GO:0016020	membrane
Zm00001d026291	GO:0016572	NA
Zm00001d026291	GO:0031048	RNA-mediated heterochromatin formation
Zm00001d026291	GO:0051276	chromosome organization
Zm00001d026291	GO:0051567	histone H3-K9 methylation
Zm00001d026291	GO:0051726	regulation of cell cycle
Zm00001d026291	GO:0090116	C-5 methylation of cytosine
Zm00001d026293	GO:0004015	adenosylmethionine-8-amino-7-oxononanoate transaminase activity
Zm00001d026293	GO:0005739	mitochondrion
Zm00001d026293	GO:0005774	vacuolar membrane
Zm00001d026293	GO:0005794	Golgi apparatus
Zm00001d026293	GO:0005886	plasma membrane
Zm00001d026293	GO:0006540	glutamate decarboxylation to succinate
Zm00001d026293	GO:0006979	response to oxidative stress
Zm00001d026293	GO:0009310	amine catabolic process
Zm00001d026293	GO:0009450	gamma-aminobutyric acid catabolic process
Zm00001d026293	GO:0009507	chloroplast
Zm00001d026293	GO:0009865	pollen tube adhesion
Zm00001d026293	GO:0010033	response to organic substance
Zm00001d026293	GO:0010154	fruit development
Zm00001d026293	GO:0010183	pollen tube guidance
Zm00001d026293	GO:0016021	NA
Zm00001d026293	GO:0016337	NA
Zm00001d026293	GO:0019484	beta-alanine catabolic process
Zm00001d026293	GO:0019626	short-chain fatty acid catabolic process
Zm00001d026293	GO:0030170	pyridoxal phosphate binding
Zm00001d026293	GO:0034387	4-aminobutyrate:pyruvate transaminase activity
Zm00001d026293	GO:0034641	cellular nitrogen compound metabolic process
Zm00001d026293	GO:0035295	tube development
Zm00001d026293	GO:0042180	cellular ketone metabolic process
Zm00001d026293	GO:0044702	NA
Zm00001d026293	GO:0046686	response to cadmium ion
Zm00001d026293	GO:0048367	shoot system development
Zm00001d026294	GO:0002376	immune system process
Zm00001d026294	GO:0003676	nucleic acid binding
Zm00001d026294	GO:0006278	RNA-templated DNA biosynthetic process
Zm00001d026294	GO:0006281	DNA repair
Zm00001d026294	GO:0007165	signal transduction
Zm00001d026294	GO:0008270	zinc ion binding
Zm00001d026294	GO:0009653	anatomical structure morphogenesis
Zm00001d026294	GO:0016459	myosin complex
Zm00001d026294	GO:0030154	cell differentiation
Zm00001d026294	GO:0040011	locomotion
Zm00001d026294	GO:0048731	system development
Zm00001d026294	GO:0051179	localization
Zm00001d026294	GO:0090305	nucleic acid phosphodiester bond hydrolysis
Zm00001d026295	GO:0005829	cytosol
Zm00001d026295	GO:0005886	plasma membrane
Zm00001d026295	GO:0008152	metabolic process
Zm00001d026295	GO:0008483	transaminase activity
Zm00001d026295	GO:0009737	response to abscisic acid
Zm00001d026295	GO:0009987	cellular process
Zm00001d026295	GO:0016021	NA
Zm00001d026295	GO:0030170	pyridoxal phosphate binding
Zm00001d026295	GO:0046686	response to cadmium ion
Zm00001d026295	GO:0048513	animal organ development
Zm00001d026295	GO:0065007	biological regulation
Zm00001d026296	GO:0005960	glycine cleavage complex
Zm00001d026296	GO:0006351	DNA-templated transcription
Zm00001d026296	GO:0006508	proteolysis
Zm00001d026296	GO:0008233	peptidase activity
Zm00001d026296	GO:0008652	amino acid biosynthetic process
Zm00001d026296	GO:0016021	NA
Zm00001d026296	GO:0016740	transferase activity
Zm00001d026296	GO:0019464	glycine decarboxylation via glycine cleavage system
Zm00001d026296	GO:0043412	macromolecule modification
Zm00001d026296	GO:0065007	biological regulation
Zm00001d026297	GO:0003006	developmental process involved in reproduction
Zm00001d026297	GO:0005886	plasma membrane
Zm00001d026297	GO:0016021	NA
Zm00001d026297	GO:0032501	multicellular organismal process
Zm00001d026297	GO:0044238	primary metabolic process
Zm00001d026297	GO:0044260	cellular macromolecule metabolic process
Zm00001d026297	GO:0050794	regulation of cellular process
Zm00001d026297	GO:0050896	response to stimulus
Zm00001d026298	GO:0005737	cytoplasm
Zm00001d026298	GO:0016043	cellular component organization
Zm00001d026298	GO:0030001	metal ion transport
Zm00001d026298	GO:0046914	transition metal ion binding
Zm00001d026298	GO:0046916	NA
Zm00001d026300	GO:0003743	translation initiation factor activity
Zm00001d026300	GO:0005731	nucleolus organizer region
Zm00001d026300	GO:0005829	cytosol
Zm00001d026300	GO:0006306	DNA methylation
Zm00001d026300	GO:0006346	DNA methylation-dependent heterochromatin formation
Zm00001d026300	GO:0006351	DNA-templated transcription
Zm00001d026300	GO:0006413	translational initiation
Zm00001d026300	GO:0007062	sister chromatid cohesion
Zm00001d026300	GO:0007140	male meiotic nuclear division
Zm00001d026300	GO:0007143	female meiotic nuclear division
Zm00001d026300	GO:0007155	cell adhesion
Zm00001d026300	GO:0007267	cell-cell signaling
Zm00001d026300	GO:0009561	megagametogenesis
Zm00001d026300	GO:0009616	RNAi-mediated antiviral immune response
Zm00001d026300	GO:0009733	response to auxin
Zm00001d026300	GO:0009850	auxin metabolic process
Zm00001d026300	GO:0009855	determination of bilateral symmetry
Zm00001d026300	GO:0009880	embryonic pattern specification
Zm00001d026300	GO:0009886	post-embryonic animal morphogenesis
Zm00001d026300	GO:0009887	animal organ morphogenesis
Zm00001d026300	GO:0009913	epidermal cell differentiation
Zm00001d026300	GO:0009926	auxin polar transport
Zm00001d026300	GO:0009955	adaxial/abaxial pattern specification
Zm00001d026300	GO:0009965	leaf morphogenesis
Zm00001d026300	GO:0010050	vegetative phase change
Zm00001d026300	GO:0010072	primary shoot apical meristem specification
Zm00001d026300	GO:0010090	trichome morphogenesis
Zm00001d026300	GO:0010218	response to far red light
Zm00001d026300	GO:0010228	vegetative to reproductive phase transition of meristem
Zm00001d026300	GO:0010267	ta-siRNA processing
Zm00001d026300	GO:0010305	leaf vascular tissue pattern formation
Zm00001d026300	GO:0010431	seed maturation
Zm00001d026300	GO:0010492	maintenance of shoot apical meristem identity
Zm00001d026300	GO:0010589	leaf proximal/distal pattern formation
Zm00001d026300	GO:0010599	lsiRNA processing
Zm00001d026300	GO:0019048	modulation by virus of host process
Zm00001d026300	GO:0019898	extrinsic component of membrane
Zm00001d026300	GO:0030529	NA
Zm00001d026300	GO:0033169	histone H3-K9 demethylation
Zm00001d026300	GO:0035196	miRNA processing
Zm00001d026300	GO:0035197	siRNA binding
Zm00001d026300	GO:0035198	miRNA binding
Zm00001d026300	GO:0040034	regulation of development, heterochronic
Zm00001d026300	GO:0042742	defense response to bacterium
Zm00001d026300	GO:0044703	multi-organism reproductive process
Zm00001d026300	GO:0045010	actin nucleation
Zm00001d026300	GO:0045596	negative regulation of cell differentiation
Zm00001d026300	GO:0048439	flower morphogenesis
Zm00001d026300	GO:0048646	anatomical structure formation involved in morphogenesis
Zm00001d026300	GO:0048765	root hair cell differentiation
Zm00001d026300	GO:0048830	adventitious root development
Zm00001d026300	GO:0048864	stem cell development
Zm00001d026300	GO:0051301	cell division
Zm00001d026300	GO:0051327	meiotic M phase
Zm00001d026300	GO:0055046	microgametogenesis
Zm00001d026300	GO:0071555	cell wall organization
Zm00001d026300	GO:0090305	nucleic acid phosphodiester bond hydrolysis
Zm00001d026301	GO:0003700	DNA-binding transcription factor activity
Zm00001d026301	GO:0005634	nucleus
Zm00001d026301	GO:0007275	multicellular organism development
Zm00001d026301	GO:0008270	zinc ion binding
Zm00001d026301	GO:0009585	red, far-red light phototransduction
Zm00001d026301	GO:0010018	far-red light signaling pathway
Zm00001d026301	GO:0042753	positive regulation of circadian rhythm
Zm00001d026301	GO:0043565	sequence-specific DNA binding
Zm00001d026301	GO:0044238	primary metabolic process
Zm00001d026301	GO:0045893	positive regulation of DNA-templated transcription
Zm00001d026302	GO:0016021	NA
Zm00001d026302	GO:0022857	transmembrane transporter activity
Zm00001d026302	GO:0044238	primary metabolic process
Zm00001d026302	GO:0044249	cellular biosynthetic process
Zm00001d026302	GO:0044260	cellular macromolecule metabolic process
Zm00001d026302	GO:0050789	regulation of biological process
Zm00001d026302	GO:0055085	transmembrane transport
Zm00001d026303	GO:0004674	protein serine/threonine kinase activity
Zm00001d026303	GO:0005524	ATP binding
Zm00001d026303	GO:0005886	plasma membrane
Zm00001d026303	GO:0006468	protein phosphorylation
Zm00001d026303	GO:0007275	multicellular organism development
Zm00001d026303	GO:0016021	NA
Zm00001d026303	GO:0023052	signaling
Zm00001d026303	GO:0044710	NA
Zm00001d026303	GO:0050794	regulation of cellular process
Zm00001d026303	GO:0050896	response to stimulus
Zm00001d026304	GO:0003700	DNA-binding transcription factor activity
Zm00001d026304	GO:0005634	nucleus
Zm00001d026304	GO:0006351	DNA-templated transcription
Zm00001d026304	GO:0006355	regulation of DNA-templated transcription
Zm00001d026304	GO:0006950	response to stress
Zm00001d026304	GO:0042221	response to chemical
Zm00001d026304	GO:0043565	sequence-specific DNA binding
Zm00001d026305	GO:0000166	nucleotide binding
Zm00001d026305	GO:0003677	DNA binding
Zm00001d026305	GO:0003700	DNA-binding transcription factor activity
Zm00001d026305	GO:0004812	aminoacyl-tRNA ligase activity
Zm00001d026305	GO:0006351	DNA-templated transcription
Zm00001d026305	GO:0006355	regulation of DNA-templated transcription
Zm00001d026305	GO:0006423	cysteinyl-tRNA aminoacylation
Zm00001d026305	GO:0010605	negative regulation of macromolecule metabolic process
Zm00001d026305	GO:0016602	CCAAT-binding factor complex
Zm00001d026305	GO:0048523	negative regulation of cellular process
Zm00001d026306	GO:0004674	protein serine/threonine kinase activity
Zm00001d026306	GO:0005524	ATP binding
Zm00001d026306	GO:0005886	plasma membrane
Zm00001d026306	GO:0006468	protein phosphorylation
Zm00001d026306	GO:0007275	multicellular organism development
Zm00001d026306	GO:0016021	NA
Zm00001d026306	GO:0023052	signaling
Zm00001d026306	GO:0044710	NA
Zm00001d026306	GO:0050794	regulation of cellular process
Zm00001d026306	GO:0050896	response to stimulus
Zm00001d026307	GO:0000166	nucleotide binding
Zm00001d026307	GO:0002103	endonucleolytic cleavage of tetracistronic rRNA transcript (SSU-rRNA, LSU-rRNA, 4.5S-rRNA, 5S-rRNA)
Zm00001d026307	GO:0005739	mitochondrion
Zm00001d026307	GO:0006399	tRNA metabolic process
Zm00001d026307	GO:0009570	chloroplast stroma
Zm00001d026307	GO:0009887	animal organ morphogenesis
Zm00001d026307	GO:0009902	chloroplast relocation
Zm00001d026307	GO:0009941	chloroplast envelope
Zm00001d026307	GO:0009965	leaf morphogenesis
Zm00001d026307	GO:0010027	thylakoid membrane organization
Zm00001d026307	GO:0010207	photosystem II assembly
Zm00001d026307	GO:0030154	cell differentiation
Zm00001d026307	GO:0035304	regulation of protein dephosphorylation
Zm00001d026307	GO:0042793	plastid transcription
Zm00001d026307	GO:0045893	positive regulation of DNA-templated transcription
Zm00001d026307	GO:0048646	anatomical structure formation involved in morphogenesis
Zm00001d026307	GO:0050897	cobalt ion binding
Zm00001d026307	GO:0080156	mitochondrial mRNA modification
Zm00001d026307	GO:1900865	chloroplast RNA modification
Zm00001d026308	GO:0009058	biosynthetic process
Zm00001d026308	GO:0009733	response to auxin
Zm00001d026308	GO:0023052	signaling
Zm00001d026308	GO:0032501	multicellular organismal process
Zm00001d026308	GO:0034641	cellular nitrogen compound metabolic process
Zm00001d026308	GO:0043170	macromolecule metabolic process
Zm00001d026308	GO:0044238	primary metabolic process
Zm00001d026308	GO:0048522	positive regulation of cellular process
Zm00001d026308	GO:0048856	anatomical structure development
Zm00001d026308	GO:0051179	localization
Zm00001d026310	GO:0003723	RNA binding
Zm00001d026310	GO:0004519	endonuclease activity
Zm00001d026310	GO:0005739	mitochondrion
Zm00001d026310	GO:0009220	pyrimidine ribonucleotide biosynthetic process
Zm00001d026310	GO:0009451	RNA modification
Zm00001d026310	GO:0009909	regulation of flower development
Zm00001d026310	GO:0016020	membrane
Zm00001d026310	GO:0034968	histone lysine methylation
Zm00001d026310	GO:0051276	chromosome organization
Zm00001d026310	GO:0090305	nucleic acid phosphodiester bond hydrolysis
Zm00001d026311	GO:0003978	UDP-glucose 4-epimerase activity
Zm00001d026311	GO:0005794	Golgi apparatus
Zm00001d026311	GO:0006012	galactose metabolic process
Zm00001d026311	GO:0009058	biosynthetic process
Zm00001d026311	GO:0016021	NA
Zm00001d026311	GO:0044237	cellular metabolic process
Zm00001d026311	GO:0050662	NA
Zm00001d026312	GO:0005215	transporter activity
Zm00001d026312	GO:0005483	soluble NSF attachment protein activity
Zm00001d026312	GO:0005739	mitochondrion
Zm00001d026312	GO:0005774	vacuolar membrane
Zm00001d026312	GO:0005783	endoplasmic reticulum
Zm00001d026312	GO:0005794	Golgi apparatus
Zm00001d026312	GO:0005886	plasma membrane
Zm00001d026312	GO:0006886	intracellular protein transport
Zm00001d026312	GO:0019905	syntaxin binding
Zm00001d026312	GO:0030659	cytoplasmic vesicle membrane
Zm00001d026312	GO:0031201	SNARE complex
Zm00001d026312	GO:0044351	macropinocytosis
Zm00001d026312	GO:0045335	phagocytic vesicle
Zm00001d026312	GO:0061025	membrane fusion
Zm00001d026313	GO:0005524	ATP binding
Zm00001d026313	GO:0005840	ribosome
Zm00001d026313	GO:0006635	fatty acid beta-oxidation
Zm00001d026313	GO:0016558	protein import into peroxisome matrix
Zm00001d026313	GO:0043170	macromolecule metabolic process
Zm00001d026317	GO:0005634	nucleus
Zm00001d026317	GO:0006351	DNA-templated transcription
Zm00001d026317	GO:0006355	regulation of DNA-templated transcription
Zm00001d026317	GO:0046983	protein dimerization activity
Zm00001d026318	GO:0005488	binding
Zm00001d026318	GO:0005737	cytoplasm
Zm00001d026318	GO:0006950	response to stress
Zm00001d026318	GO:0009415	response to water
Zm00001d026318	GO:0016021	NA
Zm00001d026318	GO:0016301	kinase activity
Zm00001d026318	GO:0016310	phosphorylation
Zm00001d026318	GO:0044238	primary metabolic process
Zm00001d027286	GO:0000041	transition metal ion transport
Zm00001d027286	GO:0004499	N,N-dimethylaniline monooxygenase activity
Zm00001d027286	GO:0005773	vacuole
Zm00001d027286	GO:0006661	phosphatidylinositol biosynthetic process
Zm00001d027286	GO:0009684	indoleacetic acid biosynthetic process
Zm00001d027286	GO:0009686	gibberellin biosynthetic process
Zm00001d027286	GO:0009740	gibberellic acid mediated signaling pathway
Zm00001d027286	GO:0010359	regulation of anion channel activity
Zm00001d027286	GO:0016021	NA
Zm00001d027286	GO:0016051	carbohydrate biosynthetic process
Zm00001d027286	GO:0016138	glycoside biosynthetic process
Zm00001d027286	GO:0019344	cysteine biosynthetic process
Zm00001d027286	GO:0033506	glucosinolate biosynthetic process from homomethionine
Zm00001d027286	GO:0042744	hydrogen peroxide catabolic process
Zm00001d027286	GO:0044262	cellular carbohydrate metabolic process
Zm00001d027286	GO:0050660	flavin adenine dinucleotide binding
Zm00001d027286	GO:0050661	NADP binding
Zm00001d027286	GO:0050832	defense response to fungus
Zm00001d027286	GO:0051704	NA
Zm00001d027286	GO:0055114	NA
Zm00001d027286	GO:0070301	cellular response to hydrogen peroxide
Zm00001d027286	GO:0080102	3-methylthiopropyl glucosinolate S-oxygenase activity
Zm00001d027286	GO:0080103	4-methylthiopropyl glucosinolate S-oxygenase activity
Zm00001d027286	GO:0080104	5-methylthiopropyl glucosinolate S-oxygenase activity
Zm00001d027286	GO:0080105	6-methylthiopropyl glucosinolate S-oxygenase activity
Zm00001d027286	GO:0080106	7-methylthiopropyl glucosinolate S-oxygenase activity
Zm00001d027286	GO:0080107	8-methylthiopropyl glucosinolate S-oxygenase activity
Zm00001d027287	GO:0005618	cell wall
Zm00001d027287	GO:0005794	Golgi apparatus
Zm00001d027287	GO:0006508	proteolysis
Zm00001d027287	GO:0009058	biosynthetic process
Zm00001d027287	GO:0010951	negative regulation of endopeptidase activity
Zm00001d027287	GO:0016021	NA
Zm00001d027287	GO:0016757	glycosyltransferase activity
Zm00001d027287	GO:0032502	developmental process
Zm00001d027287	GO:0042221	response to chemical
Zm00001d027287	GO:0044237	cellular metabolic process
Zm00001d027288	GO:0000077	DNA damage checkpoint signaling
Zm00001d027288	GO:0000087	mitotic M phase
Zm00001d027288	GO:0005829	cytosol
Zm00001d027288	GO:0006260	DNA replication
Zm00001d027288	GO:0006281	DNA repair
Zm00001d027288	GO:0006342	NA
Zm00001d027288	GO:0006351	DNA-templated transcription
Zm00001d027288	GO:0007059	chromosome segregation
Zm00001d027288	GO:0007131	reciprocal meiotic recombination
Zm00001d027288	GO:0030174	regulation of DNA-templated DNA replication initiation
Zm00001d027288	GO:0048869	cellular developmental process
Zm00001d027288	GO:0051276	chromosome organization
Zm00001d027289	GO:0005215	transporter activity
Zm00001d027289	GO:0008440	inositol-1,4,5-trisphosphate 3-kinase activity
Zm00001d027289	GO:0016021	NA
Zm00001d027289	GO:0016310	phosphorylation
Zm00001d027289	GO:0051179	localization
Zm00001d027290	GO:0005576	extracellular region
Zm00001d027290	GO:0005618	cell wall
Zm00001d027290	GO:0005783	endoplasmic reticulum
Zm00001d027290	GO:0006612	protein targeting to membrane
Zm00001d027290	GO:0006865	amino acid transport
Zm00001d027290	GO:0006869	lipid transport
Zm00001d027290	GO:0008233	peptidase activity
Zm00001d027290	GO:0008289	lipid binding
Zm00001d027290	GO:0009409	response to cold
Zm00001d027290	GO:0009506	plasmodesma
Zm00001d027290	GO:0009535	chloroplast thylakoid membrane
Zm00001d027290	GO:0009627	systemic acquired resistance
Zm00001d027290	GO:0009651	response to salt stress
Zm00001d027290	GO:0009682	induced systemic resistance
Zm00001d027290	GO:0009697	salicylic acid biosynthetic process
Zm00001d027290	GO:0009707	chloroplast outer membrane
Zm00001d027290	GO:0009737	response to abscisic acid
Zm00001d027290	GO:0009863	salicylic acid mediated signaling pathway
Zm00001d027290	GO:0010363	regulation of plant-type hypersensitive response
Zm00001d027290	GO:0016021	NA
Zm00001d027290	GO:0019684	photosynthesis, light reaction
Zm00001d027290	GO:0043069	negative regulation of programmed cell death
Zm00001d027290	GO:0043621	protein self-association
Zm00001d027290	GO:0044260	cellular macromolecule metabolic process
Zm00001d027290	GO:0050832	defense response to fungus
Zm00001d027290	GO:0051704	NA
Zm00001d027290	GO:0090304	nucleic acid metabolic process
Zm00001d027291	GO:0005576	extracellular region
Zm00001d027291	GO:0005783	endoplasmic reticulum
Zm00001d027291	GO:0006508	proteolysis
Zm00001d027291	GO:0006869	lipid transport
Zm00001d027291	GO:0006952	defense response
Zm00001d027291	GO:0008233	peptidase activity
Zm00001d027291	GO:0009535	chloroplast thylakoid membrane
Zm00001d027291	GO:0030054	cell junction
Zm00001d027291	GO:0032501	multicellular organismal process
Zm00001d027291	GO:0044237	cellular metabolic process
Zm00001d027291	GO:0048856	anatomical structure development
Zm00001d027291	GO:0050794	regulation of cellular process
Zm00001d027292	GO:0003700	DNA-binding transcription factor activity
Zm00001d027292	GO:0003824	catalytic activity
Zm00001d027292	GO:0005634	nucleus
Zm00001d027292	GO:0006351	DNA-templated transcription
Zm00001d027292	GO:0006355	regulation of DNA-templated transcription
Zm00001d027292	GO:0010492	maintenance of shoot apical meristem identity
Zm00001d027292	GO:0016020	membrane
Zm00001d027292	GO:0043565	sequence-specific DNA binding
Zm00001d027292	GO:0044710	NA
Zm00001d027292	GO:0045596	negative regulation of cell differentiation
Zm00001d027292	GO:0048513	animal organ development
Zm00001d027292	GO:0048864	stem cell development
Zm00001d027293	GO:0003924	GTPase activity
Zm00001d027293	GO:0005047	signal recognition particle binding
Zm00001d027293	GO:0005525	GTP binding
Zm00001d027293	GO:0005785	signal recognition particle receptor complex
Zm00001d027293	GO:0005786	signal recognition particle, endoplasmic reticulum targeting
Zm00001d027293	GO:0005811	lipid droplet
Zm00001d027293	GO:0006614	SRP-dependent cotranslational protein targeting to membrane
Zm00001d027293	GO:0006623	protein targeting to vacuole
Zm00001d027293	GO:0007409	axonogenesis
Zm00001d027293	GO:0009154	purine ribonucleotide catabolic process
Zm00001d027293	GO:0009207	purine ribonucleoside triphosphate catabolic process
Zm00001d027293	GO:0046039	GTP metabolic process
Zm00001d027293	GO:0048193	Golgi vesicle transport
Zm00001d027293	GO:0048646	anatomical structure formation involved in morphogenesis
Zm00001d027293	GO:0050708	regulation of protein secretion
Zm00001d027293	GO:0060341	regulation of cellular localization
Zm00001d027293	GO:0061025	membrane fusion
Zm00001d027293	GO:1901069	guanosine-containing compound catabolic process
Zm00001d027295	GO:0003924	GTPase activity
Zm00001d027295	GO:0005200	structural constituent of cytoskeleton
Zm00001d027295	GO:0005525	GTP binding
Zm00001d027295	GO:0005618	cell wall
Zm00001d027295	GO:0005730	nucleolus
Zm00001d027295	GO:0005773	vacuole
Zm00001d027295	GO:0005874	microtubule
Zm00001d027295	GO:0005886	plasma membrane
Zm00001d027295	GO:0007010	cytoskeleton organization
Zm00001d027295	GO:0007018	microtubule-based movement
Zm00001d027295	GO:0009154	purine ribonucleotide catabolic process
Zm00001d027295	GO:0009207	purine ribonucleoside triphosphate catabolic process
Zm00001d027295	GO:0009651	response to salt stress
Zm00001d027295	GO:0043234	NA
Zm00001d027295	GO:0046039	GTP metabolic process
Zm00001d027295	GO:0046686	response to cadmium ion
Zm00001d027295	GO:0048856	anatomical structure development
Zm00001d027295	GO:0051258	protein polymerization
Zm00001d027295	GO:1901069	guanosine-containing compound catabolic process
Zm00001d027296	GO:0003682	chromatin binding
Zm00001d027296	GO:0006351	DNA-templated transcription
Zm00001d027296	GO:0006355	regulation of DNA-templated transcription
Zm00001d027296	GO:0016021	NA
Zm00001d027296	GO:0016874	ligase activity
Zm00001d027298	GO:0005247	voltage-gated chloride channel activity
Zm00001d027298	GO:0005886	plasma membrane
Zm00001d027298	GO:0009533	chloroplast stromal thylakoid
Zm00001d027298	GO:0009909	regulation of flower development
Zm00001d027298	GO:0010027	thylakoid membrane organization
Zm00001d027298	GO:0016021	NA
Zm00001d027298	GO:0016570	histone modification
Zm00001d027298	GO:0019684	photosynthesis, light reaction
Zm00001d027298	GO:0031969	chloroplast membrane
Zm00001d027298	GO:0042548	regulation of photosynthesis, light reaction
Zm00001d027298	GO:0042651	thylakoid membrane
Zm00001d027298	GO:0048449	floral organ formation
Zm00001d027298	GO:0048563	post-embryonic animal organ morphogenesis
Zm00001d027298	GO:0048645	animal organ formation
Zm00001d027298	GO:0051276	chromosome organization
Zm00001d027298	GO:1903959	regulation of monoatomic anion transmembrane transport
Zm00001d027299	GO:0001104	NA
Zm00001d027299	GO:0006357	regulation of transcription by RNA polymerase II
Zm00001d027299	GO:0006366	transcription by RNA polymerase II
Zm00001d027299	GO:0006487	protein N-linked glycosylation
Zm00001d027299	GO:0010605	negative regulation of macromolecule metabolic process
Zm00001d027299	GO:0016021	NA
Zm00001d027299	GO:0016592	mediator complex
Zm00001d027299	GO:0023052	signaling
Zm00001d027299	GO:0040008	regulation of growth
Zm00001d027299	GO:0040034	regulation of development, heterochronic
Zm00001d027299	GO:0048513	animal organ development
Zm00001d027299	GO:0048522	positive regulation of cellular process
Zm00001d027299	GO:0048523	negative regulation of cellular process
Zm00001d027299	GO:0090213	regulation of radial pattern formation
Zm00001d027300	GO:0005634	nucleus
Zm00001d027300	GO:0007128	meiotic prophase I
Zm00001d027300	GO:0007133	meiotic anaphase I
Zm00001d027300	GO:0007134	meiotic telophase I
Zm00001d027300	GO:0009554	megasporogenesis
Zm00001d027300	GO:0009556	microsporogenesis
Zm00001d027300	GO:0042138	meiotic DNA double-strand break formation
Zm00001d027300	GO:0050789	regulation of biological process
Zm00001d027300	GO:0051026	chiasma assembly
Zm00001d027300	GO:0051327	meiotic M phase
Zm00001d027302	GO:0004842	ubiquitin-protein transferase activity
Zm00001d027302	GO:0005634	nucleus
Zm00001d027302	GO:0006511	ubiquitin-dependent protein catabolic process
Zm00001d027302	GO:0016021	NA
Zm00001d027302	GO:0016874	ligase activity
Zm00001d027302	GO:0019005	SCF ubiquitin ligase complex
Zm00001d027302	GO:0044710	NA
[truncated: 1,732 more rows]

## Sheet: Tall_Query_Mural_SNP_BLUP
SNP	Chromosome	Position
1-173500848	1	175437244
1-187757576	1	189913109
1-244693939	1	248250859
2-21912749	2	22594404
2-226459779	2	232783442
3-1726017	3	1014305
3-219332687	3	222915976
4-185826495	4	189102443
4-241976489	4	246960920
6-96721700	6	99410879
7-25175370	7	26448828
7-74709229	7	77158665
7-95355356	7	98329355
7-141034021	7	145751263
7-156518877	7	161876041
8-11420012	8	11817293
8-172181853	8	177925585
9-46648717	9	47546595
9-74745563	9	74252301
9-106522629	9	108876668
9-125911560	9	127665342
10-46960555	10	48258205
10-113788153	10	114757574

[truncated: 11 more sheets: Tall_Query_Mural_Gene_BLUP, Tall_Query_Mural_GO_BLUP, Manual_Term_Bin_Mural_SNP_BLUE, Manual_Term_Bin_Mural_Gene_BLUE, Manual_Term_Bin_Mural_GO_BLUE, Manual_Term_Bin_Mural_SNP_BLUP, Manual_Term_Bin_Mural_Gene_BLUP, Manual_Term_Bin_Mural_GO_BLUP, Manual_Term_Bin_Mural_SNP_Mult, Manual_Term_Bin_Mural_Gene_Mult, Manual_Term_Bin_Mural_GO_Mult]
